# Supplementary material for: Assessment of fecal bacterial viability and diversity in fresh and frozen fecal microbiota transplant (FMT) product in horses
Source: BMC Vet Res. 2024 Jul 10;20:306. doi: 10.1186/s12917-024-04166-w (PMC11234551; doi:10.1186/s12917-024-04166-w)
Supplement: Supplementary file 1 — Additional Dataset 1: Relative abundance data for individual sample Description: Relative abundance data for each individual fecal sample at both the phylum and genus level [file 12917_2024_4166_MOESM1_ESM.xml]

<?xml version="1.0"?>
<?mso-application progid="Excel.Sheet"?>
<Workbook xmlns="urn:schemas-microsoft-com:office:spreadsheet"
 xmlns:o="urn:schemas-microsoft-com:office:office"
 xmlns:x="urn:schemas-microsoft-com:office:excel"
 xmlns:ss="urn:schemas-microsoft-com:office:spreadsheet"
 xmlns:html="http://www.w3.org/TR/REC-html40">
 <DocumentProperties xmlns="urn:schemas-microsoft-com:office:office">
  <Author>Nagaraju Indugu</Author>
  <LastAuthor>Alicia Long</LastAuthor>
  <Created>2021-09-06T06:34:53Z</Created>
  <LastSaved>2022-12-24T00:10:15Z</LastSaved>
  <Version>16.00</Version>
 </DocumentProperties>
 <OfficeDocumentSettings xmlns="urn:schemas-microsoft-com:office:office">
  <AllowPNG/>
 </OfficeDocumentSettings>
 <ExcelWorkbook xmlns="urn:schemas-microsoft-com:office:excel">
  <WindowHeight>7270</WindowHeight>
  <WindowWidth>14400</WindowWidth>
  <WindowTopX>1360</WindowTopX>
  <WindowTopY>3490</WindowTopY>
  <ActiveSheet>1</ActiveSheet>
  <ProtectStructure>False</ProtectStructure>
  <ProtectWindows>False</ProtectWindows>
 </ExcelWorkbook>
 <Styles>
  <Style ss:ID="Default" ss:Name="Normal">
   <Alignment ss:Vertical="Bottom"/>
   <Borders/>
   <Font ss:FontName="Calibri" x:Family="Swiss" ss:Size="11" ss:Color="#000000"/>
   <Interior/>
   <NumberFormat/>
   <Protection/>
  </Style>
  <Style ss:ID="s16">
   <Font ss:FontName="Calibri" x:Family="Swiss" ss:Size="11" ss:Color="#000000"
    ss:Bold="1"/>
  </Style>
 </Styles>
 <Worksheet ss:Name="Phylum">
  <Table ss:ExpandedColumnCount="126" ss:ExpandedRowCount="32" x:FullColumns="1"
   x:FullRows="1" ss:DefaultRowHeight="14.5">
   <Column ss:Width="186"/>
   <Row>
    <Cell ss:StyleID="s16"><Data ss:Type="String">SampleID</Data></Cell>
    <Cell ss:StyleID="s16"><Data ss:Type="String">ETF01</Data></Cell>
    <Cell ss:StyleID="s16"><Data ss:Type="String">ETF02</Data></Cell>
    <Cell ss:StyleID="s16"><Data ss:Type="String">ETF03</Data></Cell>
    <Cell ss:StyleID="s16"><Data ss:Type="String">ETF04</Data></Cell>
    <Cell ss:StyleID="s16"><Data ss:Type="String">ETF05</Data></Cell>
    <Cell ss:StyleID="s16"><Data ss:Type="String">ETF06</Data></Cell>
    <Cell ss:StyleID="s16"><Data ss:Type="String">ETF07</Data></Cell>
    <Cell ss:StyleID="s16"><Data ss:Type="String">ETF08</Data></Cell>
    <Cell ss:StyleID="s16"><Data ss:Type="String">ETF09</Data></Cell>
    <Cell ss:StyleID="s16"><Data ss:Type="String">ETF10</Data></Cell>
    <Cell ss:StyleID="s16"><Data ss:Type="String">ETF100</Data></Cell>
    <Cell ss:StyleID="s16"><Data ss:Type="String">ETF101</Data></Cell>
    <Cell ss:StyleID="s16"><Data ss:Type="String">ETF102</Data></Cell>
    <Cell ss:StyleID="s16"><Data ss:Type="String">ETF107</Data></Cell>
    <Cell ss:StyleID="s16"><Data ss:Type="String">ETF108</Data></Cell>
    <Cell ss:StyleID="s16"><Data ss:Type="String">ETF109</Data></Cell>
    <Cell ss:StyleID="s16"><Data ss:Type="String">ETF11</Data></Cell>
    <Cell ss:StyleID="s16"><Data ss:Type="String">ETF110</Data></Cell>
    <Cell ss:StyleID="s16"><Data ss:Type="String">ETF111</Data></Cell>
    <Cell ss:StyleID="s16"><Data ss:Type="String">ETF112</Data></Cell>
    <Cell ss:StyleID="s16"><Data ss:Type="String">ETF113</Data></Cell>
    <Cell ss:StyleID="s16"><Data ss:Type="String">ETF114</Data></Cell>
    <Cell ss:StyleID="s16"><Data ss:Type="String">ETF115</Data></Cell>
    <Cell ss:StyleID="s16"><Data ss:Type="String">ETF116</Data></Cell>
    <Cell ss:StyleID="s16"><Data ss:Type="String">ETF117</Data></Cell>
    <Cell ss:StyleID="s16"><Data ss:Type="String">ETF118</Data></Cell>
    <Cell ss:StyleID="s16"><Data ss:Type="String">ETF119</Data></Cell>
    <Cell ss:StyleID="s16"><Data ss:Type="String">ETF12</Data></Cell>
    <Cell ss:StyleID="s16"><Data ss:Type="String">ETF120</Data></Cell>
    <Cell ss:StyleID="s16"><Data ss:Type="String">ETF121</Data></Cell>
    <Cell ss:StyleID="s16"><Data ss:Type="String">ETF122</Data></Cell>
    <Cell ss:StyleID="s16"><Data ss:Type="String">ETF123</Data></Cell>
    <Cell ss:StyleID="s16"><Data ss:Type="String">ETF124</Data></Cell>
    <Cell ss:StyleID="s16"><Data ss:Type="String">ETF125</Data></Cell>
    <Cell ss:StyleID="s16"><Data ss:Type="String">ETF126</Data></Cell>
    <Cell ss:StyleID="s16"><Data ss:Type="String">ETF127</Data></Cell>
    <Cell ss:StyleID="s16"><Data ss:Type="String">ETF128</Data></Cell>
    <Cell ss:StyleID="s16"><Data ss:Type="String">ETF129</Data></Cell>
    <Cell ss:StyleID="s16"><Data ss:Type="String">ETF13</Data></Cell>
    <Cell ss:StyleID="s16"><Data ss:Type="String">ETF130</Data></Cell>
    <Cell ss:StyleID="s16"><Data ss:Type="String">ETF131</Data></Cell>
    <Cell ss:StyleID="s16"><Data ss:Type="String">ETF132</Data></Cell>
    <Cell ss:StyleID="s16"><Data ss:Type="String">ETF137</Data></Cell>
    <Cell ss:StyleID="s16"><Data ss:Type="String">ETF138</Data></Cell>
    <Cell ss:StyleID="s16"><Data ss:Type="String">ETF139</Data></Cell>
    <Cell ss:StyleID="s16"><Data ss:Type="String">ETF14</Data></Cell>
    <Cell ss:StyleID="s16"><Data ss:Type="String">ETF140</Data></Cell>
    <Cell ss:StyleID="s16"><Data ss:Type="String">ETF141</Data></Cell>
    <Cell ss:StyleID="s16"><Data ss:Type="String">ETF142</Data></Cell>
    <Cell ss:StyleID="s16"><Data ss:Type="String">ETF143</Data></Cell>
    <Cell ss:StyleID="s16"><Data ss:Type="String">ETF144</Data></Cell>
    <Cell ss:StyleID="s16"><Data ss:Type="String">ETF149</Data></Cell>
    <Cell ss:StyleID="s16"><Data ss:Type="String">ETF15</Data></Cell>
    <Cell ss:StyleID="s16"><Data ss:Type="String">ETF150</Data></Cell>
    <Cell ss:StyleID="s16"><Data ss:Type="String">ETF151</Data></Cell>
    <Cell ss:StyleID="s16"><Data ss:Type="String">ETF152</Data></Cell>
    <Cell ss:StyleID="s16"><Data ss:Type="String">ETF153</Data></Cell>
    <Cell ss:StyleID="s16"><Data ss:Type="String">ETF154</Data></Cell>
    <Cell ss:StyleID="s16"><Data ss:Type="String">ETF155</Data></Cell>
    <Cell ss:StyleID="s16"><Data ss:Type="String">ETF156</Data></Cell>
    <Cell ss:StyleID="s16"><Data ss:Type="String">ETF16</Data></Cell>
    <Cell ss:StyleID="s16"><Data ss:Type="String">ETF161</Data></Cell>
    <Cell ss:StyleID="s16"><Data ss:Type="String">ETF162</Data></Cell>
    <Cell ss:StyleID="s16"><Data ss:Type="String">ETF17</Data></Cell>
    <Cell ss:StyleID="s16"><Data ss:Type="String">ETF18</Data></Cell>
    <Cell ss:StyleID="s16"><Data ss:Type="String">ETF19</Data></Cell>
    <Cell ss:StyleID="s16"><Data ss:Type="String">ETF20</Data></Cell>
    <Cell ss:StyleID="s16"><Data ss:Type="String">ETF21</Data></Cell>
    <Cell ss:StyleID="s16"><Data ss:Type="String">ETF22</Data></Cell>
    <Cell ss:StyleID="s16"><Data ss:Type="String">ETF23</Data></Cell>
    <Cell ss:StyleID="s16"><Data ss:Type="String">ETF24</Data></Cell>
    <Cell ss:StyleID="s16"><Data ss:Type="String">ETF29</Data></Cell>
    <Cell ss:StyleID="s16"><Data ss:Type="String">ETF30</Data></Cell>
    <Cell ss:StyleID="s16"><Data ss:Type="String">ETF31</Data></Cell>
    <Cell ss:StyleID="s16"><Data ss:Type="String">ETF32</Data></Cell>
    <Cell ss:StyleID="s16"><Data ss:Type="String">ETF33</Data></Cell>
    <Cell ss:StyleID="s16"><Data ss:Type="String">ETF34</Data></Cell>
    <Cell ss:StyleID="s16"><Data ss:Type="String">ETF35</Data></Cell>
    <Cell ss:StyleID="s16"><Data ss:Type="String">ETF41</Data></Cell>
    <Cell ss:StyleID="s16"><Data ss:Type="String">ETF42</Data></Cell>
    <Cell ss:StyleID="s16"><Data ss:Type="String">ETF43</Data></Cell>
    <Cell ss:StyleID="s16"><Data ss:Type="String">ETF44</Data></Cell>
    <Cell ss:StyleID="s16"><Data ss:Type="String">ETF45</Data></Cell>
    <Cell ss:StyleID="s16"><Data ss:Type="String">ETF46</Data></Cell>
    <Cell ss:StyleID="s16"><Data ss:Type="String">ETF47</Data></Cell>
    <Cell ss:StyleID="s16"><Data ss:Type="String">ETF48</Data></Cell>
    <Cell ss:StyleID="s16"><Data ss:Type="String">ETF53</Data></Cell>
    <Cell ss:StyleID="s16"><Data ss:Type="String">ETF54</Data></Cell>
    <Cell ss:StyleID="s16"><Data ss:Type="String">ETF55</Data></Cell>
    <Cell ss:StyleID="s16"><Data ss:Type="String">ETF56</Data></Cell>
    <Cell ss:StyleID="s16"><Data ss:Type="String">ETF57</Data></Cell>
    <Cell ss:StyleID="s16"><Data ss:Type="String">ETF58</Data></Cell>
    <Cell ss:StyleID="s16"><Data ss:Type="String">ETF59</Data></Cell>
    <Cell ss:StyleID="s16"><Data ss:Type="String">ETF60</Data></Cell>
    <Cell ss:StyleID="s16"><Data ss:Type="String">ETF61</Data></Cell>
    <Cell ss:StyleID="s16"><Data ss:Type="String">ETF62</Data></Cell>
    <Cell ss:StyleID="s16"><Data ss:Type="String">ETF63</Data></Cell>
    <Cell ss:StyleID="s16"><Data ss:Type="String">ETF64</Data></Cell>
    <Cell ss:StyleID="s16"><Data ss:Type="String">ETF65</Data></Cell>
    <Cell ss:StyleID="s16"><Data ss:Type="String">ETF66</Data></Cell>
    <Cell ss:StyleID="s16"><Data ss:Type="String">ETF67</Data></Cell>
    <Cell ss:StyleID="s16"><Data ss:Type="String">ETF68</Data></Cell>
    <Cell ss:StyleID="s16"><Data ss:Type="String">ETF69</Data></Cell>
    <Cell ss:StyleID="s16"><Data ss:Type="String">ETF70</Data></Cell>
    <Cell ss:StyleID="s16"><Data ss:Type="String">ETF71</Data></Cell>
    <Cell ss:StyleID="s16"><Data ss:Type="String">ETF72</Data></Cell>
    <Cell ss:StyleID="s16"><Data ss:Type="String">ETF73</Data></Cell>
    <Cell ss:StyleID="s16"><Data ss:Type="String">ETF74</Data></Cell>
    <Cell ss:StyleID="s16"><Data ss:Type="String">ETF75</Data></Cell>
    <Cell ss:StyleID="s16"><Data ss:Type="String">ETF76</Data></Cell>
    <Cell ss:StyleID="s16"><Data ss:Type="String">ETF77</Data></Cell>
    <Cell ss:StyleID="s16"><Data ss:Type="String">ETF78</Data></Cell>
    <Cell ss:StyleID="s16"><Data ss:Type="String">ETF83</Data></Cell>
    <Cell ss:StyleID="s16"><Data ss:Type="String">ETF84</Data></Cell>
    <Cell ss:StyleID="s16"><Data ss:Type="String">ETF85</Data></Cell>
    <Cell ss:StyleID="s16"><Data ss:Type="String">ETF86</Data></Cell>
    <Cell ss:StyleID="s16"><Data ss:Type="String">ETF87</Data></Cell>
    <Cell ss:StyleID="s16"><Data ss:Type="String">ETF88</Data></Cell>
    <Cell ss:StyleID="s16"><Data ss:Type="String">ETF89</Data></Cell>
    <Cell ss:StyleID="s16"><Data ss:Type="String">ETF90</Data></Cell>
    <Cell ss:StyleID="s16"><Data ss:Type="String">ETF95</Data></Cell>
    <Cell ss:StyleID="s16"><Data ss:Type="String">ETF96</Data></Cell>
    <Cell ss:StyleID="s16"><Data ss:Type="String">ETF97</Data></Cell>
    <Cell ss:StyleID="s16"><Data ss:Type="String">ETF98</Data></Cell>
    <Cell ss:StyleID="s16"><Data ss:Type="String">ETF99</Data></Cell>
   </Row>
   <Row>
    <Cell ss:StyleID="s16"><Data ss:Type="String">HorseID</Data></Cell>
    <Cell ss:StyleID="s16"><Data ss:Type="String">Horse1</Data></Cell>
    <Cell ss:StyleID="s16"><Data ss:Type="String">Horse1</Data></Cell>
    <Cell ss:StyleID="s16"><Data ss:Type="String">Horse1</Data></Cell>
    <Cell ss:StyleID="s16"><Data ss:Type="String">Horse1</Data></Cell>
    <Cell ss:StyleID="s16"><Data ss:Type="String">Horse1</Data></Cell>
    <Cell ss:StyleID="s16"><Data ss:Type="String">Horse1</Data></Cell>
    <Cell ss:StyleID="s16"><Data ss:Type="String">Horse1</Data></Cell>
    <Cell ss:StyleID="s16"><Data ss:Type="String">Horse1</Data></Cell>
    <Cell ss:StyleID="s16"><Data ss:Type="String">Horse1</Data></Cell>
    <Cell ss:StyleID="s16"><Data ss:Type="String">Horse1</Data></Cell>
    <Cell ss:StyleID="s16"><Data ss:Type="String">Horse2</Data></Cell>
    <Cell ss:StyleID="s16"><Data ss:Type="String">Horse2</Data></Cell>
    <Cell ss:StyleID="s16"><Data ss:Type="String">Horse2</Data></Cell>
    <Cell ss:StyleID="s16"><Data ss:Type="String">Horse2</Data></Cell>
    <Cell ss:StyleID="s16"><Data ss:Type="String">Horse2</Data></Cell>
    <Cell ss:StyleID="s16"><Data ss:Type="String">Horse3</Data></Cell>
    <Cell ss:StyleID="s16"><Data ss:Type="String">Horse1</Data></Cell>
    <Cell ss:StyleID="s16"><Data ss:Type="String">Horse3</Data></Cell>
    <Cell ss:StyleID="s16"><Data ss:Type="String">Horse3</Data></Cell>
    <Cell ss:StyleID="s16"><Data ss:Type="String">Horse3</Data></Cell>
    <Cell ss:StyleID="s16"><Data ss:Type="String">Horse3</Data></Cell>
    <Cell ss:StyleID="s16"><Data ss:Type="String">Horse3</Data></Cell>
    <Cell ss:StyleID="s16"><Data ss:Type="String">Horse3</Data></Cell>
    <Cell ss:StyleID="s16"><Data ss:Type="String">Horse3</Data></Cell>
    <Cell ss:StyleID="s16"><Data ss:Type="String">Horse3</Data></Cell>
    <Cell ss:StyleID="s16"><Data ss:Type="String">Horse3</Data></Cell>
    <Cell ss:StyleID="s16"><Data ss:Type="String">Horse3</Data></Cell>
    <Cell ss:StyleID="s16"><Data ss:Type="String">Horse1</Data></Cell>
    <Cell ss:StyleID="s16"><Data ss:Type="String">Horse3</Data></Cell>
    <Cell ss:StyleID="s16"><Data ss:Type="String">Horse3</Data></Cell>
    <Cell ss:StyleID="s16"><Data ss:Type="String">Horse3</Data></Cell>
    <Cell ss:StyleID="s16"><Data ss:Type="String">Horse3</Data></Cell>
    <Cell ss:StyleID="s16"><Data ss:Type="String">Horse3</Data></Cell>
    <Cell ss:StyleID="s16"><Data ss:Type="String">Horse3</Data></Cell>
    <Cell ss:StyleID="s16"><Data ss:Type="String">Horse3</Data></Cell>
    <Cell ss:StyleID="s16"><Data ss:Type="String">Horse3</Data></Cell>
    <Cell ss:StyleID="s16"><Data ss:Type="String">Horse3</Data></Cell>
    <Cell ss:StyleID="s16"><Data ss:Type="String">Horse3</Data></Cell>
    <Cell ss:StyleID="s16"><Data ss:Type="String">Horse1</Data></Cell>
    <Cell ss:StyleID="s16"><Data ss:Type="String">Horse3</Data></Cell>
    <Cell ss:StyleID="s16"><Data ss:Type="String">Horse3</Data></Cell>
    <Cell ss:StyleID="s16"><Data ss:Type="String">Horse3</Data></Cell>
    <Cell ss:StyleID="s16"><Data ss:Type="String">Horse3</Data></Cell>
    <Cell ss:StyleID="s16"><Data ss:Type="String">Horse3</Data></Cell>
    <Cell ss:StyleID="s16"><Data ss:Type="String">Horse3</Data></Cell>
    <Cell ss:StyleID="s16"><Data ss:Type="String">Horse1</Data></Cell>
    <Cell ss:StyleID="s16"><Data ss:Type="String">Horse3</Data></Cell>
    <Cell ss:StyleID="s16"><Data ss:Type="String">Horse3</Data></Cell>
    <Cell ss:StyleID="s16"><Data ss:Type="String">Horse3</Data></Cell>
    <Cell ss:StyleID="s16"><Data ss:Type="String">Horse3</Data></Cell>
    <Cell ss:StyleID="s16"><Data ss:Type="String">Horse3</Data></Cell>
    <Cell ss:StyleID="s16"><Data ss:Type="String">Horse3</Data></Cell>
    <Cell ss:StyleID="s16"><Data ss:Type="String">Horse1</Data></Cell>
    <Cell ss:StyleID="s16"><Data ss:Type="String">Horse3</Data></Cell>
    <Cell ss:StyleID="s16"><Data ss:Type="String">Horse3</Data></Cell>
    <Cell ss:StyleID="s16"><Data ss:Type="String">Horse3</Data></Cell>
    <Cell ss:StyleID="s16"><Data ss:Type="String">Horse3</Data></Cell>
    <Cell ss:StyleID="s16"><Data ss:Type="String">Horse3</Data></Cell>
    <Cell ss:StyleID="s16"><Data ss:Type="String">Horse3</Data></Cell>
    <Cell ss:StyleID="s16"><Data ss:Type="String">Horse3</Data></Cell>
    <Cell ss:StyleID="s16"><Data ss:Type="String">Horse1</Data></Cell>
    <Cell ss:StyleID="s16"><Data ss:Type="String">Horse3</Data></Cell>
    <Cell ss:StyleID="s16"><Data ss:Type="String">Horse3</Data></Cell>
    <Cell ss:StyleID="s16"><Data ss:Type="String">Horse1</Data></Cell>
    <Cell ss:StyleID="s16"><Data ss:Type="String">Horse1</Data></Cell>
    <Cell ss:StyleID="s16"><Data ss:Type="String">Horse1</Data></Cell>
    <Cell ss:StyleID="s16"><Data ss:Type="String">Horse1</Data></Cell>
    <Cell ss:StyleID="s16"><Data ss:Type="String">Horse1</Data></Cell>
    <Cell ss:StyleID="s16"><Data ss:Type="String">Horse1</Data></Cell>
    <Cell ss:StyleID="s16"><Data ss:Type="String">Horse1</Data></Cell>
    <Cell ss:StyleID="s16"><Data ss:Type="String">Horse1</Data></Cell>
    <Cell ss:StyleID="s16"><Data ss:Type="String">Horse1</Data></Cell>
    <Cell ss:StyleID="s16"><Data ss:Type="String">Horse1</Data></Cell>
    <Cell ss:StyleID="s16"><Data ss:Type="String">Horse1</Data></Cell>
    <Cell ss:StyleID="s16"><Data ss:Type="String">Horse1</Data></Cell>
    <Cell ss:StyleID="s16"><Data ss:Type="String">Horse1</Data></Cell>
    <Cell ss:StyleID="s16"><Data ss:Type="String">Horse1</Data></Cell>
    <Cell ss:StyleID="s16"><Data ss:Type="String">Horse1</Data></Cell>
    <Cell ss:StyleID="s16"><Data ss:Type="String">Horse1</Data></Cell>
    <Cell ss:StyleID="s16"><Data ss:Type="String">Horse1</Data></Cell>
    <Cell ss:StyleID="s16"><Data ss:Type="String">Horse1</Data></Cell>
    <Cell ss:StyleID="s16"><Data ss:Type="String">Horse1</Data></Cell>
    <Cell ss:StyleID="s16"><Data ss:Type="String">Horse1</Data></Cell>
    <Cell ss:StyleID="s16"><Data ss:Type="String">Horse1</Data></Cell>
    <Cell ss:StyleID="s16"><Data ss:Type="String">Horse1</Data></Cell>
    <Cell ss:StyleID="s16"><Data ss:Type="String">Horse1</Data></Cell>
    <Cell ss:StyleID="s16"><Data ss:Type="String">Horse1</Data></Cell>
    <Cell ss:StyleID="s16"><Data ss:Type="String">Horse1</Data></Cell>
    <Cell ss:StyleID="s16"><Data ss:Type="String">Horse2</Data></Cell>
    <Cell ss:StyleID="s16"><Data ss:Type="String">Horse2</Data></Cell>
    <Cell ss:StyleID="s16"><Data ss:Type="String">Horse2</Data></Cell>
    <Cell ss:StyleID="s16"><Data ss:Type="String">Horse2</Data></Cell>
    <Cell ss:StyleID="s16"><Data ss:Type="String">Horse2</Data></Cell>
    <Cell ss:StyleID="s16"><Data ss:Type="String">Horse2</Data></Cell>
    <Cell ss:StyleID="s16"><Data ss:Type="String">Horse2</Data></Cell>
    <Cell ss:StyleID="s16"><Data ss:Type="String">Horse2</Data></Cell>
    <Cell ss:StyleID="s16"><Data ss:Type="String">Horse2</Data></Cell>
    <Cell ss:StyleID="s16"><Data ss:Type="String">Horse2</Data></Cell>
    <Cell ss:StyleID="s16"><Data ss:Type="String">Horse2</Data></Cell>
    <Cell ss:StyleID="s16"><Data ss:Type="String">Horse2</Data></Cell>
    <Cell ss:StyleID="s16"><Data ss:Type="String">Horse2</Data></Cell>
    <Cell ss:StyleID="s16"><Data ss:Type="String">Horse2</Data></Cell>
    <Cell ss:StyleID="s16"><Data ss:Type="String">Horse2</Data></Cell>
    <Cell ss:StyleID="s16"><Data ss:Type="String">Horse2</Data></Cell>
    <Cell ss:StyleID="s16"><Data ss:Type="String">Horse2</Data></Cell>
    <Cell ss:StyleID="s16"><Data ss:Type="String">Horse2</Data></Cell>
    <Cell ss:StyleID="s16"><Data ss:Type="String">Horse2</Data></Cell>
    <Cell ss:StyleID="s16"><Data ss:Type="String">Horse2</Data></Cell>
    <Cell ss:StyleID="s16"><Data ss:Type="String">Horse2</Data></Cell>
    <Cell ss:StyleID="s16"><Data ss:Type="String">Horse2</Data></Cell>
    <Cell ss:StyleID="s16"><Data ss:Type="String">Horse2</Data></Cell>
    <Cell ss:StyleID="s16"><Data ss:Type="String">Horse2</Data></Cell>
    <Cell ss:StyleID="s16"><Data ss:Type="String">Horse2</Data></Cell>
    <Cell ss:StyleID="s16"><Data ss:Type="String">Horse2</Data></Cell>
    <Cell ss:StyleID="s16"><Data ss:Type="String">Horse2</Data></Cell>
    <Cell ss:StyleID="s16"><Data ss:Type="String">Horse2</Data></Cell>
    <Cell ss:StyleID="s16"><Data ss:Type="String">Horse2</Data></Cell>
    <Cell ss:StyleID="s16"><Data ss:Type="String">Horse2</Data></Cell>
    <Cell ss:StyleID="s16"><Data ss:Type="String">Horse2</Data></Cell>
    <Cell ss:StyleID="s16"><Data ss:Type="String">Horse2</Data></Cell>
    <Cell ss:StyleID="s16"><Data ss:Type="String">Horse2</Data></Cell>
    <Cell ss:StyleID="s16"><Data ss:Type="String">Horse2</Data></Cell>
    <Cell ss:StyleID="s16"><Data ss:Type="String">Horse2</Data></Cell>
    <Cell ss:StyleID="s16"><Data ss:Type="String">Horse2</Data></Cell>
    <Cell ss:StyleID="s16"><Data ss:Type="String">Horse2</Data></Cell>
   </Row>
   <Row>
    <Cell ss:StyleID="s16"><Data ss:Type="String">Day</Data></Cell>
    <Cell ss:StyleID="s16"><Data ss:Type="Number">0</Data></Cell>
    <Cell ss:StyleID="s16"><Data ss:Type="Number">0</Data></Cell>
    <Cell ss:StyleID="s16"><Data ss:Type="Number">0</Data></Cell>
    <Cell ss:StyleID="s16"><Data ss:Type="Number">0</Data></Cell>
    <Cell ss:StyleID="s16"><Data ss:Type="Number">3</Data></Cell>
    <Cell ss:StyleID="s16"><Data ss:Type="Number">3</Data></Cell>
    <Cell ss:StyleID="s16"><Data ss:Type="Number">3</Data></Cell>
    <Cell ss:StyleID="s16"><Data ss:Type="Number">3</Data></Cell>
    <Cell ss:StyleID="s16"><Data ss:Type="Number">7</Data></Cell>
    <Cell ss:StyleID="s16"><Data ss:Type="Number">7</Data></Cell>
    <Cell ss:StyleID="s16"><Data ss:Type="Number">90</Data></Cell>
    <Cell ss:StyleID="s16"><Data ss:Type="Number">90</Data></Cell>
    <Cell ss:StyleID="s16"><Data ss:Type="Number">90</Data></Cell>
    <Cell ss:StyleID="s16"><Data ss:Type="Number">90</Data></Cell>
    <Cell ss:StyleID="s16"><Data ss:Type="Number">90</Data></Cell>
    <Cell ss:StyleID="s16"><Data ss:Type="Number">0</Data></Cell>
    <Cell ss:StyleID="s16"><Data ss:Type="Number">7</Data></Cell>
    <Cell ss:StyleID="s16"><Data ss:Type="Number">0</Data></Cell>
    <Cell ss:StyleID="s16"><Data ss:Type="Number">0</Data></Cell>
    <Cell ss:StyleID="s16"><Data ss:Type="Number">0</Data></Cell>
    <Cell ss:StyleID="s16"><Data ss:Type="Number">3</Data></Cell>
    <Cell ss:StyleID="s16"><Data ss:Type="Number">3</Data></Cell>
    <Cell ss:StyleID="s16"><Data ss:Type="Number">3</Data></Cell>
    <Cell ss:StyleID="s16"><Data ss:Type="Number">3</Data></Cell>
    <Cell ss:StyleID="s16"><Data ss:Type="Number">7</Data></Cell>
    <Cell ss:StyleID="s16"><Data ss:Type="Number">7</Data></Cell>
    <Cell ss:StyleID="s16"><Data ss:Type="Number">7</Data></Cell>
    <Cell ss:StyleID="s16"><Data ss:Type="Number">7</Data></Cell>
    <Cell ss:StyleID="s16"><Data ss:Type="Number">7</Data></Cell>
    <Cell ss:StyleID="s16"><Data ss:Type="Number">14</Data></Cell>
    <Cell ss:StyleID="s16"><Data ss:Type="Number">14</Data></Cell>
    <Cell ss:StyleID="s16"><Data ss:Type="Number">14</Data></Cell>
    <Cell ss:StyleID="s16"><Data ss:Type="Number">14</Data></Cell>
    <Cell ss:StyleID="s16"><Data ss:Type="Number">30</Data></Cell>
    <Cell ss:StyleID="s16"><Data ss:Type="Number">30</Data></Cell>
    <Cell ss:StyleID="s16"><Data ss:Type="Number">30</Data></Cell>
    <Cell ss:StyleID="s16"><Data ss:Type="Number">30</Data></Cell>
    <Cell ss:StyleID="s16"><Data ss:Type="Number">30</Data></Cell>
    <Cell ss:StyleID="s16"><Data ss:Type="Number">14</Data></Cell>
    <Cell ss:StyleID="s16"><Data ss:Type="Number">30</Data></Cell>
    <Cell ss:StyleID="s16"><Data ss:Type="Number">30</Data></Cell>
    <Cell ss:StyleID="s16"><Data ss:Type="Number">30</Data></Cell>
    <Cell ss:StyleID="s16"><Data ss:Type="Number">60</Data></Cell>
    <Cell ss:StyleID="s16"><Data ss:Type="Number">60</Data></Cell>
    <Cell ss:StyleID="s16"><Data ss:Type="Number">60</Data></Cell>
    <Cell ss:StyleID="s16"><Data ss:Type="Number">14</Data></Cell>
    <Cell ss:StyleID="s16"><Data ss:Type="Number">60</Data></Cell>
    <Cell ss:StyleID="s16"><Data ss:Type="Number">60</Data></Cell>
    <Cell ss:StyleID="s16"><Data ss:Type="Number">60</Data></Cell>
    <Cell ss:StyleID="s16"><Data ss:Type="Number">60</Data></Cell>
    <Cell ss:StyleID="s16"><Data ss:Type="Number">60</Data></Cell>
    <Cell ss:StyleID="s16"><Data ss:Type="Number">90</Data></Cell>
    <Cell ss:StyleID="s16"><Data ss:Type="Number">14</Data></Cell>
    <Cell ss:StyleID="s16"><Data ss:Type="Number">90</Data></Cell>
    <Cell ss:StyleID="s16"><Data ss:Type="Number">90</Data></Cell>
    <Cell ss:StyleID="s16"><Data ss:Type="Number">90</Data></Cell>
    <Cell ss:StyleID="s16"><Data ss:Type="Number">90</Data></Cell>
    <Cell ss:StyleID="s16"><Data ss:Type="Number">90</Data></Cell>
    <Cell ss:StyleID="s16"><Data ss:Type="Number">90</Data></Cell>
    <Cell ss:StyleID="s16"><Data ss:Type="Number">90</Data></Cell>
    <Cell ss:StyleID="s16"><Data ss:Type="Number">14</Data></Cell>
    <Cell ss:StyleID="s16"><Data ss:Type="Number">90</Data></Cell>
    <Cell ss:StyleID="s16"><Data ss:Type="Number">90</Data></Cell>
    <Cell ss:StyleID="s16"><Data ss:Type="Number">30</Data></Cell>
    <Cell ss:StyleID="s16"><Data ss:Type="Number">30</Data></Cell>
    <Cell ss:StyleID="s16"><Data ss:Type="Number">30</Data></Cell>
    <Cell ss:StyleID="s16"><Data ss:Type="Number">30</Data></Cell>
    <Cell ss:StyleID="s16"><Data ss:Type="Number">30</Data></Cell>
    <Cell ss:StyleID="s16"><Data ss:Type="Number">30</Data></Cell>
    <Cell ss:StyleID="s16"><Data ss:Type="Number">30</Data></Cell>
    <Cell ss:StyleID="s16"><Data ss:Type="Number">30</Data></Cell>
    <Cell ss:StyleID="s16"><Data ss:Type="Number">60</Data></Cell>
    <Cell ss:StyleID="s16"><Data ss:Type="Number">60</Data></Cell>
    <Cell ss:StyleID="s16"><Data ss:Type="Number">60</Data></Cell>
    <Cell ss:StyleID="s16"><Data ss:Type="Number">60</Data></Cell>
    <Cell ss:StyleID="s16"><Data ss:Type="Number">60</Data></Cell>
    <Cell ss:StyleID="s16"><Data ss:Type="Number">60</Data></Cell>
    <Cell ss:StyleID="s16"><Data ss:Type="Number">60</Data></Cell>
    <Cell ss:StyleID="s16"><Data ss:Type="Number">90</Data></Cell>
    <Cell ss:StyleID="s16"><Data ss:Type="Number">90</Data></Cell>
    <Cell ss:StyleID="s16"><Data ss:Type="Number">90</Data></Cell>
    <Cell ss:StyleID="s16"><Data ss:Type="Number">90</Data></Cell>
    <Cell ss:StyleID="s16"><Data ss:Type="Number">90</Data></Cell>
    <Cell ss:StyleID="s16"><Data ss:Type="Number">90</Data></Cell>
    <Cell ss:StyleID="s16"><Data ss:Type="Number">90</Data></Cell>
    <Cell ss:StyleID="s16"><Data ss:Type="Number">90</Data></Cell>
    <Cell ss:StyleID="s16"><Data ss:Type="Number">90</Data></Cell>
    <Cell ss:StyleID="s16"><Data ss:Type="Number">90</Data></Cell>
    <Cell ss:StyleID="s16"><Data ss:Type="Number">0</Data></Cell>
    <Cell ss:StyleID="s16"><Data ss:Type="Number">0</Data></Cell>
    <Cell ss:StyleID="s16"><Data ss:Type="Number">0</Data></Cell>
    <Cell ss:StyleID="s16"><Data ss:Type="Number">0</Data></Cell>
    <Cell ss:StyleID="s16"><Data ss:Type="Number">3</Data></Cell>
    <Cell ss:StyleID="s16"><Data ss:Type="Number">3</Data></Cell>
    <Cell ss:StyleID="s16"><Data ss:Type="Number">3</Data></Cell>
    <Cell ss:StyleID="s16"><Data ss:Type="Number">3</Data></Cell>
    <Cell ss:StyleID="s16"><Data ss:Type="Number">7</Data></Cell>
    <Cell ss:StyleID="s16"><Data ss:Type="Number">7</Data></Cell>
    <Cell ss:StyleID="s16"><Data ss:Type="Number">7</Data></Cell>
    <Cell ss:StyleID="s16"><Data ss:Type="Number">7</Data></Cell>
    <Cell ss:StyleID="s16"><Data ss:Type="Number">14</Data></Cell>
    <Cell ss:StyleID="s16"><Data ss:Type="Number">14</Data></Cell>
    <Cell ss:StyleID="s16"><Data ss:Type="Number">14</Data></Cell>
    <Cell ss:StyleID="s16"><Data ss:Type="Number">14</Data></Cell>
    <Cell ss:StyleID="s16"><Data ss:Type="Number">30</Data></Cell>
    <Cell ss:StyleID="s16"><Data ss:Type="Number">30</Data></Cell>
    <Cell ss:StyleID="s16"><Data ss:Type="Number">30</Data></Cell>
    <Cell ss:StyleID="s16"><Data ss:Type="Number">30</Data></Cell>
    <Cell ss:StyleID="s16"><Data ss:Type="Number">30</Data></Cell>
    <Cell ss:StyleID="s16"><Data ss:Type="Number">30</Data></Cell>
    <Cell ss:StyleID="s16"><Data ss:Type="Number">30</Data></Cell>
    <Cell ss:StyleID="s16"><Data ss:Type="Number">30</Data></Cell>
    <Cell ss:StyleID="s16"><Data ss:Type="Number">60</Data></Cell>
    <Cell ss:StyleID="s16"><Data ss:Type="Number">60</Data></Cell>
    <Cell ss:StyleID="s16"><Data ss:Type="Number">60</Data></Cell>
    <Cell ss:StyleID="s16"><Data ss:Type="Number">60</Data></Cell>
    <Cell ss:StyleID="s16"><Data ss:Type="Number">60</Data></Cell>
    <Cell ss:StyleID="s16"><Data ss:Type="Number">60</Data></Cell>
    <Cell ss:StyleID="s16"><Data ss:Type="Number">60</Data></Cell>
    <Cell ss:StyleID="s16"><Data ss:Type="Number">60</Data></Cell>
    <Cell ss:StyleID="s16"><Data ss:Type="Number">90</Data></Cell>
    <Cell ss:StyleID="s16"><Data ss:Type="Number">90</Data></Cell>
    <Cell ss:StyleID="s16"><Data ss:Type="Number">90</Data></Cell>
    <Cell ss:StyleID="s16"><Data ss:Type="Number">90</Data></Cell>
    <Cell ss:StyleID="s16"><Data ss:Type="Number">90</Data></Cell>
   </Row>
   <Row>
    <Cell ss:StyleID="s16"><Data ss:Type="String">Buffer</Data></Cell>
    <Cell ss:StyleID="s16"><Data ss:Type="String">Saline</Data></Cell>
    <Cell ss:StyleID="s16"><Data ss:Type="String">Saline/glycerol</Data></Cell>
    <Cell ss:StyleID="s16"><Data ss:Type="String">Saline</Data></Cell>
    <Cell ss:StyleID="s16"><Data ss:Type="String">Saline/glycerol</Data></Cell>
    <Cell ss:StyleID="s16"><Data ss:Type="String">Saline</Data></Cell>
    <Cell ss:StyleID="s16"><Data ss:Type="String">Saline</Data></Cell>
    <Cell ss:StyleID="s16"><Data ss:Type="String">Saline/glycerol</Data></Cell>
    <Cell ss:StyleID="s16"><Data ss:Type="String">Saline/glycerol</Data></Cell>
    <Cell ss:StyleID="s16"><Data ss:Type="String">Saline</Data></Cell>
    <Cell ss:StyleID="s16"><Data ss:Type="String">Saline</Data></Cell>
    <Cell ss:StyleID="s16"><Data ss:Type="String">Saline</Data></Cell>
    <Cell ss:StyleID="s16"><Data ss:Type="String">Saline/glycerol</Data></Cell>
    <Cell ss:StyleID="s16"><Data ss:Type="String">Saline/glycerol</Data></Cell>
    <Cell ss:StyleID="s16"><Data ss:Type="String">Saline 1L</Data></Cell>
    <Cell ss:StyleID="s16"><Data ss:Type="String">Saline/glycerol 1L</Data></Cell>
    <Cell ss:StyleID="s16"><Data ss:Type="String">Saline</Data></Cell>
    <Cell ss:StyleID="s16"><Data ss:Type="String">Saline/glycerol</Data></Cell>
    <Cell ss:StyleID="s16"><Data ss:Type="String">Saline/glycerol</Data></Cell>
    <Cell ss:StyleID="s16"><Data ss:Type="String">Saline</Data></Cell>
    <Cell ss:StyleID="s16"><Data ss:Type="String">Saline/glycerol</Data></Cell>
    <Cell ss:StyleID="s16"><Data ss:Type="String">Saline</Data></Cell>
    <Cell ss:StyleID="s16"><Data ss:Type="String">Saline</Data></Cell>
    <Cell ss:StyleID="s16"><Data ss:Type="String">Saline/glycerol</Data></Cell>
    <Cell ss:StyleID="s16"><Data ss:Type="String">Saline/glycerol</Data></Cell>
    <Cell ss:StyleID="s16"><Data ss:Type="String">Saline</Data></Cell>
    <Cell ss:StyleID="s16"><Data ss:Type="String">Saline</Data></Cell>
    <Cell ss:StyleID="s16"><Data ss:Type="String">Saline/glycerol</Data></Cell>
    <Cell ss:StyleID="s16"><Data ss:Type="String">Saline/glycerol</Data></Cell>
    <Cell ss:StyleID="s16"><Data ss:Type="String">Saline/glycerol</Data></Cell>
    <Cell ss:StyleID="s16"><Data ss:Type="String">Saline</Data></Cell>
    <Cell ss:StyleID="s16"><Data ss:Type="String">Saline</Data></Cell>
    <Cell ss:StyleID="s16"><Data ss:Type="String">Saline/glycerol</Data></Cell>
    <Cell ss:StyleID="s16"><Data ss:Type="String">Saline/glycerol</Data></Cell>
    <Cell ss:StyleID="s16"><Data ss:Type="String">Saline</Data></Cell>
    <Cell ss:StyleID="s16"><Data ss:Type="String">Saline</Data></Cell>
    <Cell ss:StyleID="s16"><Data ss:Type="String">Saline/glycerol</Data></Cell>
    <Cell ss:StyleID="s16"><Data ss:Type="String">Saline/glycerol</Data></Cell>
    <Cell ss:StyleID="s16"><Data ss:Type="String">Saline</Data></Cell>
    <Cell ss:StyleID="s16"><Data ss:Type="String">Saline</Data></Cell>
    <Cell ss:StyleID="s16"><Data ss:Type="String">Saline</Data></Cell>
    <Cell ss:StyleID="s16"><Data ss:Type="String">Saline/glycerol</Data></Cell>
    <Cell ss:StyleID="s16"><Data ss:Type="String">Saline/glycerol</Data></Cell>
    <Cell ss:StyleID="s16"><Data ss:Type="String">Saline</Data></Cell>
    <Cell ss:StyleID="s16"><Data ss:Type="String">Saline</Data></Cell>
    <Cell ss:StyleID="s16"><Data ss:Type="String">Saline/glycerol</Data></Cell>
    <Cell ss:StyleID="s16"><Data ss:Type="String">Saline</Data></Cell>
    <Cell ss:StyleID="s16"><Data ss:Type="String">Saline/glycerol</Data></Cell>
    <Cell ss:StyleID="s16"><Data ss:Type="String">Saline</Data></Cell>
    <Cell ss:StyleID="s16"><Data ss:Type="String">Saline</Data></Cell>
    <Cell ss:StyleID="s16"><Data ss:Type="String">Saline/glycerol</Data></Cell>
    <Cell ss:StyleID="s16"><Data ss:Type="String">Saline/glycerol</Data></Cell>
    <Cell ss:StyleID="s16"><Data ss:Type="String">Saline</Data></Cell>
    <Cell ss:StyleID="s16"><Data ss:Type="String">Saline/glycerol</Data></Cell>
    <Cell ss:StyleID="s16"><Data ss:Type="String">Saline</Data></Cell>
    <Cell ss:StyleID="s16"><Data ss:Type="String">Saline/glycerol</Data></Cell>
    <Cell ss:StyleID="s16"><Data ss:Type="String">Saline/glycerol</Data></Cell>
    <Cell ss:StyleID="s16"><Data ss:Type="String">Saline</Data></Cell>
    <Cell ss:StyleID="s16"><Data ss:Type="String">Saline</Data></Cell>
    <Cell ss:StyleID="s16"><Data ss:Type="String">Saline/glycerol</Data></Cell>
    <Cell ss:StyleID="s16"><Data ss:Type="String">Saline/glycerol</Data></Cell>
    <Cell ss:StyleID="s16"><Data ss:Type="String">Saline/glycerol</Data></Cell>
    <Cell ss:StyleID="s16"><Data ss:Type="String">Saline 1L</Data></Cell>
    <Cell ss:StyleID="s16"><Data ss:Type="String">Saline/glycerol 1L</Data></Cell>
    <Cell ss:StyleID="s16"><Data ss:Type="String">Saline</Data></Cell>
    <Cell ss:StyleID="s16"><Data ss:Type="String">Saline</Data></Cell>
    <Cell ss:StyleID="s16"><Data ss:Type="String">Saline/glycerol</Data></Cell>
    <Cell ss:StyleID="s16"><Data ss:Type="String">Saline/glycerol</Data></Cell>
    <Cell ss:StyleID="s16"><Data ss:Type="String">Saline</Data></Cell>
    <Cell ss:StyleID="s16"><Data ss:Type="String">Saline</Data></Cell>
    <Cell ss:StyleID="s16"><Data ss:Type="String">Saline/glycerol</Data></Cell>
    <Cell ss:StyleID="s16"><Data ss:Type="String">Saline/glycerol</Data></Cell>
    <Cell ss:StyleID="s16"><Data ss:Type="String">Saline</Data></Cell>
    <Cell ss:StyleID="s16"><Data ss:Type="String">Saline</Data></Cell>
    <Cell ss:StyleID="s16"><Data ss:Type="String">Saline/glycerol</Data></Cell>
    <Cell ss:StyleID="s16"><Data ss:Type="String">Saline/glycerol</Data></Cell>
    <Cell ss:StyleID="s16"><Data ss:Type="String">Saline</Data></Cell>
    <Cell ss:StyleID="s16"><Data ss:Type="String">Saline</Data></Cell>
    <Cell ss:StyleID="s16"><Data ss:Type="String">Saline/glycerol</Data></Cell>
    <Cell ss:StyleID="s16"><Data ss:Type="String">Saline</Data></Cell>
    <Cell ss:StyleID="s16"><Data ss:Type="String">Saline</Data></Cell>
    <Cell ss:StyleID="s16"><Data ss:Type="String">Saline/glycerol</Data></Cell>
    <Cell ss:StyleID="s16"><Data ss:Type="String">Saline/glycerol</Data></Cell>
    <Cell ss:StyleID="s16"><Data ss:Type="String">Saline</Data></Cell>
    <Cell ss:StyleID="s16"><Data ss:Type="String">Saline</Data></Cell>
    <Cell ss:StyleID="s16"><Data ss:Type="String">Saline/glycerol</Data></Cell>
    <Cell ss:StyleID="s16"><Data ss:Type="String">Saline/glycerol</Data></Cell>
    <Cell ss:StyleID="s16"><Data ss:Type="String">Saline 1L</Data></Cell>
    <Cell ss:StyleID="s16"><Data ss:Type="String">Saline/glycerol 1L</Data></Cell>
    <Cell ss:StyleID="s16"><Data ss:Type="String">Saline</Data></Cell>
    <Cell ss:StyleID="s16"><Data ss:Type="String">Saline/glycerol</Data></Cell>
    <Cell ss:StyleID="s16"><Data ss:Type="String">Saline</Data></Cell>
    <Cell ss:StyleID="s16"><Data ss:Type="String">Saline/glycerol</Data></Cell>
    <Cell ss:StyleID="s16"><Data ss:Type="String">Saline</Data></Cell>
    <Cell ss:StyleID="s16"><Data ss:Type="String">Saline</Data></Cell>
    <Cell ss:StyleID="s16"><Data ss:Type="String">Saline/glycerol</Data></Cell>
    <Cell ss:StyleID="s16"><Data ss:Type="String">Saline/glycerol</Data></Cell>
    <Cell ss:StyleID="s16"><Data ss:Type="String">Saline</Data></Cell>
    <Cell ss:StyleID="s16"><Data ss:Type="String">Saline</Data></Cell>
    <Cell ss:StyleID="s16"><Data ss:Type="String">Saline/glycerol</Data></Cell>
    <Cell ss:StyleID="s16"><Data ss:Type="String">Saline/glycerol</Data></Cell>
    <Cell ss:StyleID="s16"><Data ss:Type="String">Saline</Data></Cell>
    <Cell ss:StyleID="s16"><Data ss:Type="String">Saline</Data></Cell>
    <Cell ss:StyleID="s16"><Data ss:Type="String">Saline/glycerol</Data></Cell>
    <Cell ss:StyleID="s16"><Data ss:Type="String">Saline/glycerol</Data></Cell>
    <Cell ss:StyleID="s16"><Data ss:Type="String">Saline</Data></Cell>
    <Cell ss:StyleID="s16"><Data ss:Type="String">Saline</Data></Cell>
    <Cell ss:StyleID="s16"><Data ss:Type="String">Saline/glycerol</Data></Cell>
    <Cell ss:StyleID="s16"><Data ss:Type="String">Saline/glycerol</Data></Cell>
    <Cell ss:StyleID="s16"><Data ss:Type="String">Saline</Data></Cell>
    <Cell ss:StyleID="s16"><Data ss:Type="String">Saline</Data></Cell>
    <Cell ss:StyleID="s16"><Data ss:Type="String">Saline/glycerol</Data></Cell>
    <Cell ss:StyleID="s16"><Data ss:Type="String">Saline/glycerol</Data></Cell>
    <Cell ss:StyleID="s16"><Data ss:Type="String">Saline</Data></Cell>
    <Cell ss:StyleID="s16"><Data ss:Type="String">Saline</Data></Cell>
    <Cell ss:StyleID="s16"><Data ss:Type="String">Saline/glycerol</Data></Cell>
    <Cell ss:StyleID="s16"><Data ss:Type="String">Saline/glycerol</Data></Cell>
    <Cell ss:StyleID="s16"><Data ss:Type="String">Saline</Data></Cell>
    <Cell ss:StyleID="s16"><Data ss:Type="String">Saline</Data></Cell>
    <Cell ss:StyleID="s16"><Data ss:Type="String">Saline/glycerol</Data></Cell>
    <Cell ss:StyleID="s16"><Data ss:Type="String">Saline/glycerol</Data></Cell>
    <Cell ss:StyleID="s16"><Data ss:Type="String">Saline</Data></Cell>
    <Cell ss:StyleID="s16"><Data ss:Type="String">Saline</Data></Cell>
    <Cell ss:StyleID="s16"><Data ss:Type="String">Saline/glycerol</Data></Cell>
    <Cell ss:StyleID="s16"><Data ss:Type="String">Saline/glycerol</Data></Cell>
    <Cell ss:StyleID="s16"><Data ss:Type="String">Saline</Data></Cell>
   </Row>
   <Row>
    <Cell ss:StyleID="s16"><Data ss:Type="String">Temp</Data></Cell>
    <Cell ss:StyleID="s16"><Data ss:Type="String">fresh</Data></Cell>
    <Cell ss:StyleID="s16"><Data ss:Type="String">fresh</Data></Cell>
    <Cell ss:StyleID="s16"><Data ss:Type="String">fresh</Data></Cell>
    <Cell ss:StyleID="s16"><Data ss:Type="String">fresh</Data></Cell>
    <Cell ss:StyleID="s16"><Data ss:Type="Number">-20</Data></Cell>
    <Cell ss:StyleID="s16"><Data ss:Type="Number">-80</Data></Cell>
    <Cell ss:StyleID="s16"><Data ss:Type="Number">-20</Data></Cell>
    <Cell ss:StyleID="s16"><Data ss:Type="Number">-80</Data></Cell>
    <Cell ss:StyleID="s16"><Data ss:Type="Number">-20</Data></Cell>
    <Cell ss:StyleID="s16"><Data ss:Type="Number">-80</Data></Cell>
    <Cell ss:StyleID="s16"><Data ss:Type="Number">-80</Data></Cell>
    <Cell ss:StyleID="s16"><Data ss:Type="Number">-20</Data></Cell>
    <Cell ss:StyleID="s16"><Data ss:Type="Number">-80</Data></Cell>
    <Cell ss:StyleID="s16"><Data ss:Type="Number">-80</Data></Cell>
    <Cell ss:StyleID="s16"><Data ss:Type="Number">-80</Data></Cell>
    <Cell ss:StyleID="s16"><Data ss:Type="String">fresh</Data></Cell>
    <Cell ss:StyleID="s16"><Data ss:Type="Number">-20</Data></Cell>
    <Cell ss:StyleID="s16"><Data ss:Type="String">fresh</Data></Cell>
    <Cell ss:StyleID="s16"><Data ss:Type="String">fresh</Data></Cell>
    <Cell ss:StyleID="s16"><Data ss:Type="String">fresh</Data></Cell>
    <Cell ss:StyleID="s16"><Data ss:Type="Number">-20</Data></Cell>
    <Cell ss:StyleID="s16"><Data ss:Type="Number">-80</Data></Cell>
    <Cell ss:StyleID="s16"><Data ss:Type="Number">-20</Data></Cell>
    <Cell ss:StyleID="s16"><Data ss:Type="Number">-80</Data></Cell>
    <Cell ss:StyleID="s16"><Data ss:Type="Number">-20</Data></Cell>
    <Cell ss:StyleID="s16"><Data ss:Type="Number">-80</Data></Cell>
    <Cell ss:StyleID="s16"><Data ss:Type="Number">-20</Data></Cell>
    <Cell ss:StyleID="s16"><Data ss:Type="Number">-80</Data></Cell>
    <Cell ss:StyleID="s16"><Data ss:Type="Number">-80</Data></Cell>
    <Cell ss:StyleID="s16"><Data ss:Type="Number">-20</Data></Cell>
    <Cell ss:StyleID="s16"><Data ss:Type="Number">-80</Data></Cell>
    <Cell ss:StyleID="s16"><Data ss:Type="Number">-20</Data></Cell>
    <Cell ss:StyleID="s16"><Data ss:Type="Number">-80</Data></Cell>
    <Cell ss:StyleID="s16"><Data ss:Type="Number">-20</Data></Cell>
    <Cell ss:StyleID="s16"><Data ss:Type="Number">-80</Data></Cell>
    <Cell ss:StyleID="s16"><Data ss:Type="Number">-20</Data></Cell>
    <Cell ss:StyleID="s16"><Data ss:Type="Number">-80</Data></Cell>
    <Cell ss:StyleID="s16"><Data ss:Type="Number">-20</Data></Cell>
    <Cell ss:StyleID="s16"><Data ss:Type="Number">-20</Data></Cell>
    <Cell ss:StyleID="s16"><Data ss:Type="Number">-80</Data></Cell>
    <Cell ss:StyleID="s16"><Data ss:Type="Number">-20</Data></Cell>
    <Cell ss:StyleID="s16"><Data ss:Type="Number">-80</Data></Cell>
    <Cell ss:StyleID="s16"><Data ss:Type="Number">-20</Data></Cell>
    <Cell ss:StyleID="s16"><Data ss:Type="Number">-80</Data></Cell>
    <Cell ss:StyleID="s16"><Data ss:Type="Number">-20</Data></Cell>
    <Cell ss:StyleID="s16"><Data ss:Type="Number">-80</Data></Cell>
    <Cell ss:StyleID="s16"><Data ss:Type="Number">-80</Data></Cell>
    <Cell ss:StyleID="s16"><Data ss:Type="Number">-20</Data></Cell>
    <Cell ss:StyleID="s16"><Data ss:Type="Number">-80</Data></Cell>
    <Cell ss:StyleID="s16"><Data ss:Type="Number">-20</Data></Cell>
    <Cell ss:StyleID="s16"><Data ss:Type="Number">-80</Data></Cell>
    <Cell ss:StyleID="s16"><Data ss:Type="Number">-20</Data></Cell>
    <Cell ss:StyleID="s16"><Data ss:Type="Number">-20</Data></Cell>
    <Cell ss:StyleID="s16"><Data ss:Type="Number">-80</Data></Cell>
    <Cell ss:StyleID="s16"><Data ss:Type="Number">-20</Data></Cell>
    <Cell ss:StyleID="s16"><Data ss:Type="Number">-80</Data></Cell>
    <Cell ss:StyleID="s16"><Data ss:Type="Number">-20</Data></Cell>
    <Cell ss:StyleID="s16"><Data ss:Type="Number">-80</Data></Cell>
    <Cell ss:StyleID="s16"><Data ss:Type="Number">-20</Data></Cell>
    <Cell ss:StyleID="s16"><Data ss:Type="Number">-80</Data></Cell>
    <Cell ss:StyleID="s16"><Data ss:Type="Number">-80</Data></Cell>
    <Cell ss:StyleID="s16"><Data ss:Type="Number">-80</Data></Cell>
    <Cell ss:StyleID="s16"><Data ss:Type="Number">-80</Data></Cell>
    <Cell ss:StyleID="s16"><Data ss:Type="Number">-20</Data></Cell>
    <Cell ss:StyleID="s16"><Data ss:Type="Number">-80</Data></Cell>
    <Cell ss:StyleID="s16"><Data ss:Type="Number">-20</Data></Cell>
    <Cell ss:StyleID="s16"><Data ss:Type="Number">-80</Data></Cell>
    <Cell ss:StyleID="s16"><Data ss:Type="Number">-20</Data></Cell>
    <Cell ss:StyleID="s16"><Data ss:Type="Number">-80</Data></Cell>
    <Cell ss:StyleID="s16"><Data ss:Type="Number">-20</Data></Cell>
    <Cell ss:StyleID="s16"><Data ss:Type="Number">-80</Data></Cell>
    <Cell ss:StyleID="s16"><Data ss:Type="Number">-20</Data></Cell>
    <Cell ss:StyleID="s16"><Data ss:Type="Number">-80</Data></Cell>
    <Cell ss:StyleID="s16"><Data ss:Type="Number">-20</Data></Cell>
    <Cell ss:StyleID="s16"><Data ss:Type="Number">-80</Data></Cell>
    <Cell ss:StyleID="s16"><Data ss:Type="Number">-20</Data></Cell>
    <Cell ss:StyleID="s16"><Data ss:Type="Number">-80</Data></Cell>
    <Cell ss:StyleID="s16"><Data ss:Type="Number">-20</Data></Cell>
    <Cell ss:StyleID="s16"><Data ss:Type="Number">-20</Data></Cell>
    <Cell ss:StyleID="s16"><Data ss:Type="Number">-80</Data></Cell>
    <Cell ss:StyleID="s16"><Data ss:Type="Number">-20</Data></Cell>
    <Cell ss:StyleID="s16"><Data ss:Type="Number">-80</Data></Cell>
    <Cell ss:StyleID="s16"><Data ss:Type="Number">-20</Data></Cell>
    <Cell ss:StyleID="s16"><Data ss:Type="Number">-80</Data></Cell>
    <Cell ss:StyleID="s16"><Data ss:Type="Number">-20</Data></Cell>
    <Cell ss:StyleID="s16"><Data ss:Type="Number">-80</Data></Cell>
    <Cell ss:StyleID="s16"><Data ss:Type="Number">-80</Data></Cell>
    <Cell ss:StyleID="s16"><Data ss:Type="Number">-80</Data></Cell>
    <Cell ss:StyleID="s16"><Data ss:Type="String">fresh</Data></Cell>
    <Cell ss:StyleID="s16"><Data ss:Type="String">fresh</Data></Cell>
    <Cell ss:StyleID="s16"><Data ss:Type="String">fresh</Data></Cell>
    <Cell ss:StyleID="s16"><Data ss:Type="String">fresh</Data></Cell>
    <Cell ss:StyleID="s16"><Data ss:Type="Number">-20</Data></Cell>
    <Cell ss:StyleID="s16"><Data ss:Type="Number">-80</Data></Cell>
    <Cell ss:StyleID="s16"><Data ss:Type="Number">-20</Data></Cell>
    <Cell ss:StyleID="s16"><Data ss:Type="Number">-80</Data></Cell>
    <Cell ss:StyleID="s16"><Data ss:Type="Number">-20</Data></Cell>
    <Cell ss:StyleID="s16"><Data ss:Type="Number">-80</Data></Cell>
    <Cell ss:StyleID="s16"><Data ss:Type="Number">-20</Data></Cell>
    <Cell ss:StyleID="s16"><Data ss:Type="Number">-80</Data></Cell>
    <Cell ss:StyleID="s16"><Data ss:Type="Number">-20</Data></Cell>
    <Cell ss:StyleID="s16"><Data ss:Type="Number">-80</Data></Cell>
    <Cell ss:StyleID="s16"><Data ss:Type="Number">-20</Data></Cell>
    <Cell ss:StyleID="s16"><Data ss:Type="Number">-80</Data></Cell>
    <Cell ss:StyleID="s16"><Data ss:Type="Number">-20</Data></Cell>
    <Cell ss:StyleID="s16"><Data ss:Type="Number">-80</Data></Cell>
    <Cell ss:StyleID="s16"><Data ss:Type="Number">-20</Data></Cell>
    <Cell ss:StyleID="s16"><Data ss:Type="Number">-80</Data></Cell>
    <Cell ss:StyleID="s16"><Data ss:Type="Number">-20</Data></Cell>
    <Cell ss:StyleID="s16"><Data ss:Type="Number">-80</Data></Cell>
    <Cell ss:StyleID="s16"><Data ss:Type="Number">-20</Data></Cell>
    <Cell ss:StyleID="s16"><Data ss:Type="Number">-80</Data></Cell>
    <Cell ss:StyleID="s16"><Data ss:Type="Number">-20</Data></Cell>
    <Cell ss:StyleID="s16"><Data ss:Type="Number">-80</Data></Cell>
    <Cell ss:StyleID="s16"><Data ss:Type="Number">-20</Data></Cell>
    <Cell ss:StyleID="s16"><Data ss:Type="Number">-80</Data></Cell>
    <Cell ss:StyleID="s16"><Data ss:Type="Number">-20</Data></Cell>
    <Cell ss:StyleID="s16"><Data ss:Type="Number">-80</Data></Cell>
    <Cell ss:StyleID="s16"><Data ss:Type="Number">-20</Data></Cell>
    <Cell ss:StyleID="s16"><Data ss:Type="Number">-80</Data></Cell>
    <Cell ss:StyleID="s16"><Data ss:Type="Number">-20</Data></Cell>
    <Cell ss:StyleID="s16"><Data ss:Type="Number">-80</Data></Cell>
    <Cell ss:StyleID="s16"><Data ss:Type="Number">-20</Data></Cell>
    <Cell ss:StyleID="s16"><Data ss:Type="Number">-80</Data></Cell>
    <Cell ss:StyleID="s16"><Data ss:Type="Number">-20</Data></Cell>
   </Row>
   <Row>
    <Cell ss:StyleID="s16"><Data ss:Type="String">Extraction</Data></Cell>
    <Cell ss:StyleID="s16"><Data ss:Type="String">RNA</Data></Cell>
    <Cell ss:StyleID="s16"><Data ss:Type="String">RNA</Data></Cell>
    <Cell ss:StyleID="s16"><Data ss:Type="String">DNA</Data></Cell>
    <Cell ss:StyleID="s16"><Data ss:Type="String">DNA</Data></Cell>
    <Cell ss:StyleID="s16"><Data ss:Type="String">RNA</Data></Cell>
    <Cell ss:StyleID="s16"><Data ss:Type="String">RNA</Data></Cell>
    <Cell ss:StyleID="s16"><Data ss:Type="String">RNA</Data></Cell>
    <Cell ss:StyleID="s16"><Data ss:Type="String">RNA</Data></Cell>
    <Cell ss:StyleID="s16"><Data ss:Type="String">RNA</Data></Cell>
    <Cell ss:StyleID="s16"><Data ss:Type="String">RNA</Data></Cell>
    <Cell ss:StyleID="s16"><Data ss:Type="String">DNA</Data></Cell>
    <Cell ss:StyleID="s16"><Data ss:Type="String">DNA</Data></Cell>
    <Cell ss:StyleID="s16"><Data ss:Type="String">DNA</Data></Cell>
    <Cell ss:StyleID="s16"><Data ss:Type="String">DNA</Data></Cell>
    <Cell ss:StyleID="s16"><Data ss:Type="String">DNA</Data></Cell>
    <Cell ss:StyleID="s16"><Data ss:Type="String">RNA</Data></Cell>
    <Cell ss:StyleID="s16"><Data ss:Type="String">RNA</Data></Cell>
    <Cell ss:StyleID="s16"><Data ss:Type="String">RNA</Data></Cell>
    <Cell ss:StyleID="s16"><Data ss:Type="String">DNA</Data></Cell>
    <Cell ss:StyleID="s16"><Data ss:Type="String">DNA</Data></Cell>
    <Cell ss:StyleID="s16"><Data ss:Type="String">RNA</Data></Cell>
    <Cell ss:StyleID="s16"><Data ss:Type="String">RNA</Data></Cell>
    <Cell ss:StyleID="s16"><Data ss:Type="String">RNA</Data></Cell>
    <Cell ss:StyleID="s16"><Data ss:Type="String">RNA</Data></Cell>
    <Cell ss:StyleID="s16"><Data ss:Type="String">RNA</Data></Cell>
    <Cell ss:StyleID="s16"><Data ss:Type="String">RNA</Data></Cell>
    <Cell ss:StyleID="s16"><Data ss:Type="String">RNA</Data></Cell>
    <Cell ss:StyleID="s16"><Data ss:Type="String">RNA</Data></Cell>
    <Cell ss:StyleID="s16"><Data ss:Type="String">RNA</Data></Cell>
    <Cell ss:StyleID="s16"><Data ss:Type="String">RNA</Data></Cell>
    <Cell ss:StyleID="s16"><Data ss:Type="String">RNA</Data></Cell>
    <Cell ss:StyleID="s16"><Data ss:Type="String">RNA</Data></Cell>
    <Cell ss:StyleID="s16"><Data ss:Type="String">RNA</Data></Cell>
    <Cell ss:StyleID="s16"><Data ss:Type="String">RNA</Data></Cell>
    <Cell ss:StyleID="s16"><Data ss:Type="String">RNA</Data></Cell>
    <Cell ss:StyleID="s16"><Data ss:Type="String">RNA</Data></Cell>
    <Cell ss:StyleID="s16"><Data ss:Type="String">RNA</Data></Cell>
    <Cell ss:StyleID="s16"><Data ss:Type="String">DNA</Data></Cell>
    <Cell ss:StyleID="s16"><Data ss:Type="String">RNA</Data></Cell>
    <Cell ss:StyleID="s16"><Data ss:Type="String">DNA</Data></Cell>
    <Cell ss:StyleID="s16"><Data ss:Type="String">DNA</Data></Cell>
    <Cell ss:StyleID="s16"><Data ss:Type="String">DNA</Data></Cell>
    <Cell ss:StyleID="s16"><Data ss:Type="String">RNA</Data></Cell>
    <Cell ss:StyleID="s16"><Data ss:Type="String">RNA</Data></Cell>
    <Cell ss:StyleID="s16"><Data ss:Type="String">RNA</Data></Cell>
    <Cell ss:StyleID="s16"><Data ss:Type="String">RNA</Data></Cell>
    <Cell ss:StyleID="s16"><Data ss:Type="String">RNA</Data></Cell>
    <Cell ss:StyleID="s16"><Data ss:Type="String">DNA</Data></Cell>
    <Cell ss:StyleID="s16"><Data ss:Type="String">DNA</Data></Cell>
    <Cell ss:StyleID="s16"><Data ss:Type="String">DNA</Data></Cell>
    <Cell ss:StyleID="s16"><Data ss:Type="String">DNA</Data></Cell>
    <Cell ss:StyleID="s16"><Data ss:Type="String">RNA</Data></Cell>
    <Cell ss:StyleID="s16"><Data ss:Type="String">RNA</Data></Cell>
    <Cell ss:StyleID="s16"><Data ss:Type="String">RNA</Data></Cell>
    <Cell ss:StyleID="s16"><Data ss:Type="String">RNA</Data></Cell>
    <Cell ss:StyleID="s16"><Data ss:Type="String">RNA</Data></Cell>
    <Cell ss:StyleID="s16"><Data ss:Type="String">DNA</Data></Cell>
    <Cell ss:StyleID="s16"><Data ss:Type="String">DNA</Data></Cell>
    <Cell ss:StyleID="s16"><Data ss:Type="String">DNA</Data></Cell>
    <Cell ss:StyleID="s16"><Data ss:Type="String">DNA</Data></Cell>
    <Cell ss:StyleID="s16"><Data ss:Type="String">RNA</Data></Cell>
    <Cell ss:StyleID="s16"><Data ss:Type="String">DNA</Data></Cell>
    <Cell ss:StyleID="s16"><Data ss:Type="String">DNA</Data></Cell>
    <Cell ss:StyleID="s16"><Data ss:Type="String">RNA</Data></Cell>
    <Cell ss:StyleID="s16"><Data ss:Type="String">RNA</Data></Cell>
    <Cell ss:StyleID="s16"><Data ss:Type="String">RNA</Data></Cell>
    <Cell ss:StyleID="s16"><Data ss:Type="String">RNA</Data></Cell>
    <Cell ss:StyleID="s16"><Data ss:Type="String">DNA</Data></Cell>
    <Cell ss:StyleID="s16"><Data ss:Type="String">DNA</Data></Cell>
    <Cell ss:StyleID="s16"><Data ss:Type="String">DNA</Data></Cell>
    <Cell ss:StyleID="s16"><Data ss:Type="String">DNA</Data></Cell>
    <Cell ss:StyleID="s16"><Data ss:Type="String">RNA</Data></Cell>
    <Cell ss:StyleID="s16"><Data ss:Type="String">RNA</Data></Cell>
    <Cell ss:StyleID="s16"><Data ss:Type="String">RNA</Data></Cell>
    <Cell ss:StyleID="s16"><Data ss:Type="String">RNA</Data></Cell>
    <Cell ss:StyleID="s16"><Data ss:Type="String">DNA</Data></Cell>
    <Cell ss:StyleID="s16"><Data ss:Type="String">DNA</Data></Cell>
    <Cell ss:StyleID="s16"><Data ss:Type="String">DNA</Data></Cell>
    <Cell ss:StyleID="s16"><Data ss:Type="String">RNA</Data></Cell>
    <Cell ss:StyleID="s16"><Data ss:Type="String">RNA</Data></Cell>
    <Cell ss:StyleID="s16"><Data ss:Type="String">RNA</Data></Cell>
    <Cell ss:StyleID="s16"><Data ss:Type="String">RNA</Data></Cell>
    <Cell ss:StyleID="s16"><Data ss:Type="String">DNA</Data></Cell>
    <Cell ss:StyleID="s16"><Data ss:Type="String">DNA</Data></Cell>
    <Cell ss:StyleID="s16"><Data ss:Type="String">DNA</Data></Cell>
    <Cell ss:StyleID="s16"><Data ss:Type="String">DNA</Data></Cell>
    <Cell ss:StyleID="s16"><Data ss:Type="String">DNA</Data></Cell>
    <Cell ss:StyleID="s16"><Data ss:Type="String">DNA</Data></Cell>
    <Cell ss:StyleID="s16"><Data ss:Type="String">RNA</Data></Cell>
    <Cell ss:StyleID="s16"><Data ss:Type="String">RNA</Data></Cell>
    <Cell ss:StyleID="s16"><Data ss:Type="String">DNA</Data></Cell>
    <Cell ss:StyleID="s16"><Data ss:Type="String">DNA</Data></Cell>
    <Cell ss:StyleID="s16"><Data ss:Type="String">RNA</Data></Cell>
    <Cell ss:StyleID="s16"><Data ss:Type="String">RNA</Data></Cell>
    <Cell ss:StyleID="s16"><Data ss:Type="String">RNA</Data></Cell>
    <Cell ss:StyleID="s16"><Data ss:Type="String">RNA</Data></Cell>
    <Cell ss:StyleID="s16"><Data ss:Type="String">RNA</Data></Cell>
    <Cell ss:StyleID="s16"><Data ss:Type="String">RNA</Data></Cell>
    <Cell ss:StyleID="s16"><Data ss:Type="String">RNA</Data></Cell>
    <Cell ss:StyleID="s16"><Data ss:Type="String">RNA</Data></Cell>
    <Cell ss:StyleID="s16"><Data ss:Type="String">RNA</Data></Cell>
    <Cell ss:StyleID="s16"><Data ss:Type="String">RNA</Data></Cell>
    <Cell ss:StyleID="s16"><Data ss:Type="String">RNA</Data></Cell>
    <Cell ss:StyleID="s16"><Data ss:Type="String">RNA</Data></Cell>
    <Cell ss:StyleID="s16"><Data ss:Type="String">RNA</Data></Cell>
    <Cell ss:StyleID="s16"><Data ss:Type="String">RNA</Data></Cell>
    <Cell ss:StyleID="s16"><Data ss:Type="String">RNA</Data></Cell>
    <Cell ss:StyleID="s16"><Data ss:Type="String">RNA</Data></Cell>
    <Cell ss:StyleID="s16"><Data ss:Type="String">DNA</Data></Cell>
    <Cell ss:StyleID="s16"><Data ss:Type="String">DNA</Data></Cell>
    <Cell ss:StyleID="s16"><Data ss:Type="String">DNA</Data></Cell>
    <Cell ss:StyleID="s16"><Data ss:Type="String">DNA</Data></Cell>
    <Cell ss:StyleID="s16"><Data ss:Type="String">RNA</Data></Cell>
    <Cell ss:StyleID="s16"><Data ss:Type="String">RNA</Data></Cell>
    <Cell ss:StyleID="s16"><Data ss:Type="String">RNA</Data></Cell>
    <Cell ss:StyleID="s16"><Data ss:Type="String">RNA</Data></Cell>
    <Cell ss:StyleID="s16"><Data ss:Type="String">DNA</Data></Cell>
    <Cell ss:StyleID="s16"><Data ss:Type="String">DNA</Data></Cell>
    <Cell ss:StyleID="s16"><Data ss:Type="String">DNA</Data></Cell>
    <Cell ss:StyleID="s16"><Data ss:Type="String">DNA</Data></Cell>
    <Cell ss:StyleID="s16"><Data ss:Type="String">RNA</Data></Cell>
    <Cell ss:StyleID="s16"><Data ss:Type="String">RNA</Data></Cell>
    <Cell ss:StyleID="s16"><Data ss:Type="String">RNA</Data></Cell>
    <Cell ss:StyleID="s16"><Data ss:Type="String">RNA</Data></Cell>
    <Cell ss:StyleID="s16"><Data ss:Type="String">DNA</Data></Cell>
   </Row>
   <Row>
    <Cell><Data ss:Type="String">k__Bacteria;__</Data></Cell>
    <Cell><Data ss:Type="Number">0.20278429674861601</Data></Cell>
    <Cell><Data ss:Type="Number">0.26512683398117098</Data></Cell>
    <Cell><Data ss:Type="Number">0.27104351754253903</Data></Cell>
    <Cell><Data ss:Type="Number">0.31363730508624998</Data></Cell>
    <Cell><Data ss:Type="Number">0.15191871362336001</Data></Cell>
    <Cell><Data ss:Type="Number">0.137977171049881</Data></Cell>
    <Cell><Data ss:Type="Number">0.352308548117931</Data></Cell>
    <Cell><Data ss:Type="Number">0.40487724964310001</Data></Cell>
    <Cell><Data ss:Type="Number">0.14021485865105099</Data></Cell>
    <Cell><Data ss:Type="Number">0.13183667319572101</Data></Cell>
    <Cell><Data ss:Type="Number">0.207751736674674</Data></Cell>
    <Cell><Data ss:Type="Number">0.28638146010485999</Data></Cell>
    <Cell><Data ss:Type="Number">0.489605302802049</Data></Cell>
    <Cell><Data ss:Type="Number">0.203458799593082</Data></Cell>
    <Cell><Data ss:Type="Number">0.3780017788319</Data></Cell>
    <Cell><Data ss:Type="Number">2.6404632126893101E-2</Data></Cell>
    <Cell><Data ss:Type="Number">0.27883823639493999</Data></Cell>
    <Cell><Data ss:Type="Number">9.2303716147612101E-3</Data></Cell>
    <Cell><Data ss:Type="Number">0.33817671166136498</Data></Cell>
    <Cell><Data ss:Type="Number">0.31036129237625298</Data></Cell>
    <Cell><Data ss:Type="Number">1.6600954554886901E-2</Data></Cell>
    <Cell><Data ss:Type="Number">0</Data></Cell>
    <Cell><Data ss:Type="Number">7.3197718954804702E-2</Data></Cell>
    <Cell><Data ss:Type="Number">3.24603215280269E-2</Data></Cell>
    <Cell><Data ss:Type="Number">1.08885017421603E-2</Data></Cell>
    <Cell><Data ss:Type="Number">9.9409507525299694E-3</Data></Cell>
    <Cell><Data ss:Type="Number">1.35772058110441E-2</Data></Cell>
    <Cell><Data ss:Type="Number">0.25634965365525503</Data></Cell>
    <Cell><Data ss:Type="Number">4.5852863256572202E-2</Data></Cell>
    <Cell><Data ss:Type="Number">2.4283632831471599E-2</Data></Cell>
    <Cell><Data ss:Type="Number">2.5206377213435001E-2</Data></Cell>
    <Cell><Data ss:Type="Number">3.11843828610632E-2</Data></Cell>
    <Cell><Data ss:Type="Number">7.0788487217851595E-2</Data></Cell>
    <Cell><Data ss:Type="Number">3.81898033225129E-2</Data></Cell>
    <Cell><Data ss:Type="Number">6.5973940293583997E-3</Data></Cell>
    <Cell><Data ss:Type="Number">4.99218614342768E-2</Data></Cell>
    <Cell><Data ss:Type="Number">2.7915137980539202E-2</Data></Cell>
    <Cell><Data ss:Type="Number">0.11026944098187701</Data></Cell>
    <Cell><Data ss:Type="Number">0.18885741265344699</Data></Cell>
    <Cell><Data ss:Type="Number">7.2537975763782195E-2</Data></Cell>
    <Cell><Data ss:Type="Number">0.204955531969403</Data></Cell>
    <Cell><Data ss:Type="Number">0.28465917833512799</Data></Cell>
    <Cell><Data ss:Type="Number">9.6074663738676902E-2</Data></Cell>
    <Cell><Data ss:Type="Number">8.8794175102113303E-3</Data></Cell>
    <Cell><Data ss:Type="Number">9.2227525304927303E-3</Data></Cell>
    <Cell><Data ss:Type="Number">0.20228932307085101</Data></Cell>
    <Cell><Data ss:Type="Number">2.0961064822092999E-2</Data></Cell>
    <Cell><Data ss:Type="Number">0.122201583732525</Data></Cell>
    <Cell><Data ss:Type="Number">5.8074418218774598E-2</Data></Cell>
    <Cell><Data ss:Type="Number">0.206022187004754</Data></Cell>
    <Cell><Data ss:Type="Number">0.16760794315904501</Data></Cell>
    <Cell><Data ss:Type="Number">7.3257389839199993E-2</Data></Cell>
    <Cell><Data ss:Type="Number">0.47240104911778702</Data></Cell>
    <Cell><Data ss:Type="Number">1.1829652996845399E-2</Data></Cell>
    <Cell><Data ss:Type="Number">2.5533001404315098E-2</Data></Cell>
    <Cell><Data ss:Type="Number">9.3828942619992806E-2</Data></Cell>
    <Cell><Data ss:Type="Number">0.15360378101614799</Data></Cell>
    <Cell><Data ss:Type="Number">0.213848110045082</Data></Cell>
    <Cell><Data ss:Type="Number">0.232582358454542</Data></Cell>
    <Cell><Data ss:Type="Number">0.193804411357554</Data></Cell>
    <Cell><Data ss:Type="Number">0.47186835808525701</Data></Cell>
    <Cell><Data ss:Type="Number">4.5236587351850203E-2</Data></Cell>
    <Cell><Data ss:Type="Number">0.17862942513803201</Data></Cell>
    <Cell><Data ss:Type="Number">0.16480388337877899</Data></Cell>
    <Cell><Data ss:Type="Number">8.8505645395809907E-2</Data></Cell>
    <Cell><Data ss:Type="Number">0.41481293836386401</Data></Cell>
    <Cell><Data ss:Type="Number">0.31982505296248198</Data></Cell>
    <Cell><Data ss:Type="Number">2.1936238666276701E-2</Data></Cell>
    <Cell><Data ss:Type="Number">6.85479264252256E-2</Data></Cell>
    <Cell><Data ss:Type="Number">0.23198865833225901</Data></Cell>
    <Cell><Data ss:Type="Number">0.29492912187232401</Data></Cell>
    <Cell><Data ss:Type="Number">0.19831771866238099</Data></Cell>
    <Cell><Data ss:Type="Number">0.13968672505257901</Data></Cell>
    <Cell><Data ss:Type="Number">0.267000216486662</Data></Cell>
    <Cell><Data ss:Type="Number">0.38243742306114098</Data></Cell>
    <Cell><Data ss:Type="Number">0.146662819773033</Data></Cell>
    <Cell><Data ss:Type="Number">3.6823370565852498E-2</Data></Cell>
    <Cell><Data ss:Type="Number">0.19000950047502399</Data></Cell>
    <Cell><Data ss:Type="Number">0.114110473201869</Data></Cell>
    <Cell><Data ss:Type="Number">0.123385242377222</Data></Cell>
    <Cell><Data ss:Type="Number">0.26635784597568002</Data></Cell>
    <Cell><Data ss:Type="Number">0.3389449109039</Data></Cell>
    <Cell><Data ss:Type="Number">0.11895749972964199</Data></Cell>
    <Cell><Data ss:Type="Number">7.1154119823537795E-2</Data></Cell>
    <Cell><Data ss:Type="Number">0.27621374694571299</Data></Cell>
    <Cell><Data ss:Type="Number">0.37671540048434798</Data></Cell>
    <Cell><Data ss:Type="Number">8.8603389079632305E-2</Data></Cell>
    <Cell><Data ss:Type="Number">0.22348746873836001</Data></Cell>
    <Cell><Data ss:Type="Number">0.56381979042924801</Data></Cell>
    <Cell><Data ss:Type="Number">0.49158272388574598</Data></Cell>
    <Cell><Data ss:Type="Number">0.57530043467143999</Data></Cell>
    <Cell><Data ss:Type="Number">0.44977511244377799</Data></Cell>
    <Cell><Data ss:Type="Number">0.65097139773340496</Data></Cell>
    <Cell><Data ss:Type="Number">0.52262364082778001</Data></Cell>
    <Cell><Data ss:Type="Number">0.62669674090681904</Data></Cell>
    <Cell><Data ss:Type="Number">0.66366393970033999</Data></Cell>
    <Cell><Data ss:Type="Number">0.63178642451120104</Data></Cell>
    <Cell><Data ss:Type="Number">0.46619177264759598</Data></Cell>
    <Cell><Data ss:Type="Number">0.62805433227418805</Data></Cell>
    <Cell><Data ss:Type="Number">0.55768179332968804</Data></Cell>
    <Cell><Data ss:Type="Number">0.58603030463016703</Data></Cell>
    <Cell><Data ss:Type="Number">0.61081018785294505</Data></Cell>
    <Cell><Data ss:Type="Number">0.93869225248366295</Data></Cell>
    <Cell><Data ss:Type="Number">0.63231245698554694</Data></Cell>
    <Cell><Data ss:Type="Number">0.57248873575404202</Data></Cell>
    <Cell><Data ss:Type="Number">0.462152824516534</Data></Cell>
    <Cell><Data ss:Type="Number">0.67654703093069901</Data></Cell>
    <Cell><Data ss:Type="Number">0.69126308900523603</Data></Cell>
    <Cell><Data ss:Type="Number">0.32493907392363902</Data></Cell>
    <Cell><Data ss:Type="Number">0.43427650429799403</Data></Cell>
    <Cell><Data ss:Type="Number">0.32041501373207198</Data></Cell>
    <Cell><Data ss:Type="Number">0.43611394636726403</Data></Cell>
    <Cell><Data ss:Type="Number">0.50628842367501103</Data></Cell>
    <Cell><Data ss:Type="Number">0.532762624652794</Data></Cell>
    <Cell><Data ss:Type="Number">0.69583552978386898</Data></Cell>
    <Cell><Data ss:Type="Number">0.54695521680751902</Data></Cell>
    <Cell><Data ss:Type="Number">0.269350722994046</Data></Cell>
    <Cell><Data ss:Type="Number">9.5762508977735195E-2</Data></Cell>
    <Cell><Data ss:Type="Number">0.28930054593812699</Data></Cell>
    <Cell><Data ss:Type="Number">0.337780204032891</Data></Cell>
    <Cell><Data ss:Type="Number">0.49717817790916402</Data></Cell>
    <Cell><Data ss:Type="Number">0.44081595933697698</Data></Cell>
    <Cell><Data ss:Type="Number">0.85302551816762895</Data></Cell>
    <Cell><Data ss:Type="Number">0.539519827353655</Data></Cell>
    <Cell><Data ss:Type="Number">0.289535364676686</Data></Cell>
   </Row>
   <Row>
    <Cell><Data ss:Type="String">k__Bacteria;p__</Data></Cell>
    <Cell><Data ss:Type="Number">0</Data></Cell>
    <Cell><Data ss:Type="Number">4.4936751522232504E-3</Data></Cell>
    <Cell><Data ss:Type="Number">0</Data></Cell>
    <Cell><Data ss:Type="Number">0</Data></Cell>
    <Cell><Data ss:Type="Number">0</Data></Cell>
    <Cell><Data ss:Type="Number">1.67245055818037E-2</Data></Cell>
    <Cell><Data ss:Type="Number">2.6970989329602301E-2</Data></Cell>
    <Cell><Data ss:Type="Number">4.6806618455849701E-3</Data></Cell>
    <Cell><Data ss:Type="Number">1.0309916077283101E-2</Data></Cell>
    <Cell><Data ss:Type="Number">0</Data></Cell>
    <Cell><Data ss:Type="Number">3.8953450626501303E-2</Data></Cell>
    <Cell><Data ss:Type="Number">3.9652817552980599E-2</Data></Cell>
    <Cell><Data ss:Type="Number">6.7791503464899094E-2</Data></Cell>
    <Cell><Data ss:Type="Number">0</Data></Cell>
    <Cell><Data ss:Type="Number">2.9647198339756899E-2</Data></Cell>
    <Cell><Data ss:Type="Number">0</Data></Cell>
    <Cell><Data ss:Type="Number">2.0585373156673401E-2</Data></Cell>
    <Cell><Data ss:Type="Number">0</Data></Cell>
    <Cell><Data ss:Type="Number">0</Data></Cell>
    <Cell><Data ss:Type="Number">2.38739455674041E-2</Data></Cell>
    <Cell><Data ss:Type="Number">0</Data></Cell>
    <Cell><Data ss:Type="Number">0</Data></Cell>
    <Cell><Data ss:Type="Number">5.1068176014980003E-3</Data></Cell>
    <Cell><Data ss:Type="Number">0</Data></Cell>
    <Cell><Data ss:Type="Number">0</Data></Cell>
    <Cell><Data ss:Type="Number">0</Data></Cell>
    <Cell><Data ss:Type="Number">0</Data></Cell>
    <Cell><Data ss:Type="Number">2.54531571005218E-2</Data></Cell>
    <Cell><Data ss:Type="Number">0</Data></Cell>
    <Cell><Data ss:Type="Number">0</Data></Cell>
    <Cell><Data ss:Type="Number">0</Data></Cell>
    <Cell><Data ss:Type="Number">0</Data></Cell>
    <Cell><Data ss:Type="Number">0</Data></Cell>
    <Cell><Data ss:Type="Number">0</Data></Cell>
    <Cell><Data ss:Type="Number">0</Data></Cell>
    <Cell><Data ss:Type="Number">0</Data></Cell>
    <Cell><Data ss:Type="Number">0</Data></Cell>
    <Cell><Data ss:Type="Number">0</Data></Cell>
    <Cell><Data ss:Type="Number">2.5269653805742899E-2</Data></Cell>
    <Cell><Data ss:Type="Number">0</Data></Cell>
    <Cell><Data ss:Type="Number">0</Data></Cell>
    <Cell><Data ss:Type="Number">1.1540236959532201E-2</Data></Cell>
    <Cell><Data ss:Type="Number">8.2349711776008808E-3</Data></Cell>
    <Cell><Data ss:Type="Number">0</Data></Cell>
    <Cell><Data ss:Type="Number">0</Data></Cell>
    <Cell><Data ss:Type="Number">1.80909150713769E-2</Data></Cell>
    <Cell><Data ss:Type="Number">0</Data></Cell>
    <Cell><Data ss:Type="Number">1.4664190047903E-2</Data></Cell>
    <Cell><Data ss:Type="Number">1.2444518189737399E-2</Data></Cell>
    <Cell><Data ss:Type="Number">0</Data></Cell>
    <Cell><Data ss:Type="Number">0</Data></Cell>
    <Cell><Data ss:Type="Number">0</Data></Cell>
    <Cell><Data ss:Type="Number">2.08631378159275E-2</Data></Cell>
    <Cell><Data ss:Type="Number">0</Data></Cell>
    <Cell><Data ss:Type="Number">2.5533001404315098E-2</Data></Cell>
    <Cell><Data ss:Type="Number">0</Data></Cell>
    <Cell><Data ss:Type="Number">0</Data></Cell>
    <Cell><Data ss:Type="Number">1.7339035949601199E-2</Data></Cell>
    <Cell><Data ss:Type="Number">6.9427569687923098E-3</Data></Cell>
    <Cell><Data ss:Type="Number">0</Data></Cell>
    <Cell><Data ss:Type="Number">1.33673755831518E-2</Data></Cell>
    <Cell><Data ss:Type="Number">6.3331222292590306E-2</Data></Cell>
    <Cell><Data ss:Type="Number">0</Data></Cell>
    <Cell><Data ss:Type="Number">8.9893027297516005E-3</Data></Cell>
    <Cell><Data ss:Type="Number">7.5861981767837098E-3</Data></Cell>
    <Cell><Data ss:Type="Number">2.5332087839014601E-2</Data></Cell>
    <Cell><Data ss:Type="Number">2.1868379689742399E-2</Data></Cell>
    <Cell><Data ss:Type="Number">0</Data></Cell>
    <Cell><Data ss:Type="Number">0</Data></Cell>
    <Cell><Data ss:Type="Number">0</Data></Cell>
    <Cell><Data ss:Type="Number">0</Data></Cell>
    <Cell><Data ss:Type="Number">1.3677084045681499E-2</Data></Cell>
    <Cell><Data ss:Type="Number">0</Data></Cell>
    <Cell><Data ss:Type="Number">2.1648666201621199E-2</Data></Cell>
    <Cell><Data ss:Type="Number">1.9696347968814101E-2</Data></Cell>
    <Cell><Data ss:Type="Number">0</Data></Cell>
    <Cell><Data ss:Type="Number">1.2274456855284201E-2</Data></Cell>
    <Cell><Data ss:Type="Number">1.00005000250013E-2</Data></Cell>
    <Cell><Data ss:Type="Number">2.1395713725350402E-2</Data></Cell>
    <Cell><Data ss:Type="Number">9.3473668467592697E-3</Data></Cell>
    <Cell><Data ss:Type="Number">2.89519397799653E-2</Data></Cell>
    <Cell><Data ss:Type="Number">0</Data></Cell>
    <Cell><Data ss:Type="Number">0</Data></Cell>
    <Cell><Data ss:Type="Number">0</Data></Cell>
    <Cell><Data ss:Type="Number">0</Data></Cell>
    <Cell><Data ss:Type="Number">1.7938828594492799E-2</Data></Cell>
    <Cell><Data ss:Type="Number">0</Data></Cell>
    <Cell><Data ss:Type="Number">1.59633906241686E-2</Data></Cell>
    <Cell><Data ss:Type="Number">3.1914327760146098E-2</Data></Cell>
    <Cell><Data ss:Type="Number">2.7597626604112E-2</Data></Cell>
    <Cell><Data ss:Type="Number">2.2372794681667099E-2</Data></Cell>
    <Cell><Data ss:Type="Number">3.67163357096962E-2</Data></Cell>
    <Cell><Data ss:Type="Number">7.2517539125742006E-2</Data></Cell>
    <Cell><Data ss:Type="Number">4.0336723956506497E-2</Data></Cell>
    <Cell><Data ss:Type="Number">4.0519185834492599E-2</Data></Cell>
    <Cell><Data ss:Type="Number">3.6768085301957902E-2</Data></Cell>
    <Cell><Data ss:Type="Number">3.6956866057758303E-2</Data></Cell>
    <Cell><Data ss:Type="Number">3.3565807630626901E-2</Data></Cell>
    <Cell><Data ss:Type="Number">5.38863184495606E-2</Data></Cell>
    <Cell><Data ss:Type="Number">4.3739748496446101E-2</Data></Cell>
    <Cell><Data ss:Type="Number">4.04765675870686E-2</Data></Cell>
    <Cell><Data ss:Type="Number">3.0732588068072698E-2</Data></Cell>
    <Cell><Data ss:Type="Number">9.4435840290106904E-2</Data></Cell>
    <Cell><Data ss:Type="Number">4.5165175498967702E-2</Data></Cell>
    <Cell><Data ss:Type="Number">5.3008216273522403E-2</Data></Cell>
    <Cell><Data ss:Type="Number">2.9164984071431799E-2</Data></Cell>
    <Cell><Data ss:Type="Number">6.5472293315873994E-2</Data></Cell>
    <Cell><Data ss:Type="Number">7.3625654450261799E-2</Data></Cell>
    <Cell><Data ss:Type="Number">0</Data></Cell>
    <Cell><Data ss:Type="Number">3.1339541547277902E-2</Data></Cell>
    <Cell><Data ss:Type="Number">0</Data></Cell>
    <Cell><Data ss:Type="Number">1.8558040270947401E-2</Data></Cell>
    <Cell><Data ss:Type="Number">5.2236107204564598E-2</Data></Cell>
    <Cell><Data ss:Type="Number">3.4151450298256003E-2</Data></Cell>
    <Cell><Data ss:Type="Number">6.5366367949393794E-2</Data></Cell>
    <Cell><Data ss:Type="Number">4.3440486533449202E-2</Data></Cell>
    <Cell><Data ss:Type="Number">3.78036102447784E-2</Data></Cell>
    <Cell><Data ss:Type="Number">3.7620985669824601E-2</Data></Cell>
    <Cell><Data ss:Type="Number">2.7996827026270401E-2</Data></Cell>
    <Cell><Data ss:Type="Number">0</Data></Cell>
    <Cell><Data ss:Type="Number">4.8374092985756498E-2</Data></Cell>
    <Cell><Data ss:Type="Number">3.3735915255380902E-2</Data></Cell>
    <Cell><Data ss:Type="Number">0.119786562125667</Data></Cell>
    <Cell><Data ss:Type="Number">3.2371189641219301E-2</Data></Cell>
    <Cell><Data ss:Type="Number">4.1362194953812201E-2</Data></Cell>
   </Row>
   <Row>
    <Cell><Data ss:Type="String">k__Bacteria;p__Acidobacteria</Data></Cell>
    <Cell><Data ss:Type="Number">0</Data></Cell>
    <Cell><Data ss:Type="Number">0</Data></Cell>
    <Cell><Data ss:Type="Number">0</Data></Cell>
    <Cell><Data ss:Type="Number">0</Data></Cell>
    <Cell><Data ss:Type="Number">0</Data></Cell>
    <Cell><Data ss:Type="Number">0</Data></Cell>
    <Cell><Data ss:Type="Number">0</Data></Cell>
    <Cell><Data ss:Type="Number">0</Data></Cell>
    <Cell><Data ss:Type="Number">0</Data></Cell>
    <Cell><Data ss:Type="Number">0</Data></Cell>
    <Cell><Data ss:Type="Number">0</Data></Cell>
    <Cell><Data ss:Type="Number">0</Data></Cell>
    <Cell><Data ss:Type="Number">0</Data></Cell>
    <Cell><Data ss:Type="Number">0</Data></Cell>
    <Cell><Data ss:Type="Number">0</Data></Cell>
    <Cell><Data ss:Type="Number">0</Data></Cell>
    <Cell><Data ss:Type="Number">0</Data></Cell>
    <Cell><Data ss:Type="Number">0</Data></Cell>
    <Cell><Data ss:Type="Number">0</Data></Cell>
    <Cell><Data ss:Type="Number">0</Data></Cell>
    <Cell><Data ss:Type="Number">4.1502386387217297E-3</Data></Cell>
    <Cell><Data ss:Type="Number">0</Data></Cell>
    <Cell><Data ss:Type="Number">0</Data></Cell>
    <Cell><Data ss:Type="Number">0</Data></Cell>
    <Cell><Data ss:Type="Number">0</Data></Cell>
    <Cell><Data ss:Type="Number">3.9763803010119904E-3</Data></Cell>
    <Cell><Data ss:Type="Number">0</Data></Cell>
    <Cell><Data ss:Type="Number">0</Data></Cell>
    <Cell><Data ss:Type="Number">0</Data></Cell>
    <Cell><Data ss:Type="Number">0</Data></Cell>
    <Cell><Data ss:Type="Number">0</Data></Cell>
    <Cell><Data ss:Type="Number">0</Data></Cell>
    <Cell><Data ss:Type="Number">0</Data></Cell>
    <Cell><Data ss:Type="Number">0</Data></Cell>
    <Cell><Data ss:Type="Number">6.5973940293583997E-3</Data></Cell>
    <Cell><Data ss:Type="Number">0</Data></Cell>
    <Cell><Data ss:Type="Number">0</Data></Cell>
    <Cell><Data ss:Type="Number">0</Data></Cell>
    <Cell><Data ss:Type="Number">0</Data></Cell>
    <Cell><Data ss:Type="Number">0</Data></Cell>
    <Cell><Data ss:Type="Number">0</Data></Cell>
    <Cell><Data ss:Type="Number">0</Data></Cell>
    <Cell><Data ss:Type="Number">0</Data></Cell>
    <Cell><Data ss:Type="Number">0</Data></Cell>
    <Cell><Data ss:Type="Number">0</Data></Cell>
    <Cell><Data ss:Type="Number">0</Data></Cell>
    <Cell><Data ss:Type="Number">5.2402662055232403E-3</Data></Cell>
    <Cell><Data ss:Type="Number">0</Data></Cell>
    <Cell><Data ss:Type="Number">8.2963454598249508E-3</Data></Cell>
    <Cell><Data ss:Type="Number">0</Data></Cell>
    <Cell><Data ss:Type="Number">0</Data></Cell>
    <Cell><Data ss:Type="Number">0</Data></Cell>
    <Cell><Data ss:Type="Number">0</Data></Cell>
    <Cell><Data ss:Type="Number">0</Data></Cell>
    <Cell><Data ss:Type="Number">0</Data></Cell>
    <Cell><Data ss:Type="Number">0</Data></Cell>
    <Cell><Data ss:Type="Number">0</Data></Cell>
    <Cell><Data ss:Type="Number">0</Data></Cell>
    <Cell><Data ss:Type="Number">0</Data></Cell>
    <Cell><Data ss:Type="Number">0</Data></Cell>
    <Cell><Data ss:Type="Number">0</Data></Cell>
    <Cell><Data ss:Type="Number">0</Data></Cell>
    <Cell><Data ss:Type="Number">0</Data></Cell>
    <Cell><Data ss:Type="Number">0</Data></Cell>
    <Cell><Data ss:Type="Number">0</Data></Cell>
    <Cell><Data ss:Type="Number">0</Data></Cell>
    <Cell><Data ss:Type="Number">4.1003211918266896E-3</Data></Cell>
    <Cell><Data ss:Type="Number">0</Data></Cell>
    <Cell><Data ss:Type="Number">0</Data></Cell>
    <Cell><Data ss:Type="Number">0</Data></Cell>
    <Cell><Data ss:Type="Number">0</Data></Cell>
    <Cell><Data ss:Type="Number">0</Data></Cell>
    <Cell><Data ss:Type="Number">6.2780550585428601E-3</Data></Cell>
    <Cell><Data ss:Type="Number">4.8108147114713897E-3</Data></Cell>
    <Cell><Data ss:Type="Number">0</Data></Cell>
    <Cell><Data ss:Type="Number">0</Data></Cell>
    <Cell><Data ss:Type="Number">0</Data></Cell>
    <Cell><Data ss:Type="Number">0</Data></Cell>
    <Cell><Data ss:Type="Number">3.5659522875583901E-3</Data></Cell>
    <Cell><Data ss:Type="Number">0</Data></Cell>
    <Cell><Data ss:Type="Number">0</Data></Cell>
    <Cell><Data ss:Type="Number">0</Data></Cell>
    <Cell><Data ss:Type="Number">0</Data></Cell>
    <Cell><Data ss:Type="Number">0</Data></Cell>
    <Cell><Data ss:Type="Number">0</Data></Cell>
    <Cell><Data ss:Type="Number">0</Data></Cell>
    <Cell><Data ss:Type="Number">0</Data></Cell>
    <Cell><Data ss:Type="Number">0</Data></Cell>
    <Cell><Data ss:Type="Number">0</Data></Cell>
    <Cell><Data ss:Type="Number">0</Data></Cell>
    <Cell><Data ss:Type="Number">9.5883405778573304E-3</Data></Cell>
    <Cell><Data ss:Type="Number">0</Data></Cell>
    <Cell><Data ss:Type="Number">0</Data></Cell>
    <Cell><Data ss:Type="Number">0</Data></Cell>
    <Cell><Data ss:Type="Number">0</Data></Cell>
    <Cell><Data ss:Type="Number">0</Data></Cell>
    <Cell><Data ss:Type="Number">0</Data></Cell>
    <Cell><Data ss:Type="Number">0</Data></Cell>
    <Cell><Data ss:Type="Number">3.7162978241076202E-3</Data></Cell>
    <Cell><Data ss:Type="Number">0</Data></Cell>
    <Cell><Data ss:Type="Number">0</Data></Cell>
    <Cell><Data ss:Type="Number">0</Data></Cell>
    <Cell><Data ss:Type="Number">0</Data></Cell>
    <Cell><Data ss:Type="Number">0</Data></Cell>
    <Cell><Data ss:Type="Number">0</Data></Cell>
    <Cell><Data ss:Type="Number">0</Data></Cell>
    <Cell><Data ss:Type="Number">0</Data></Cell>
    <Cell><Data ss:Type="Number">0</Data></Cell>
    <Cell><Data ss:Type="Number">0</Data></Cell>
    <Cell><Data ss:Type="Number">0</Data></Cell>
    <Cell><Data ss:Type="Number">0</Data></Cell>
    <Cell><Data ss:Type="Number">0</Data></Cell>
    <Cell><Data ss:Type="Number">4.0181620926588203E-3</Data></Cell>
    <Cell><Data ss:Type="Number">0</Data></Cell>
    <Cell><Data ss:Type="Number">0</Data></Cell>
    <Cell><Data ss:Type="Number">0</Data></Cell>
    <Cell><Data ss:Type="Number">0</Data></Cell>
    <Cell><Data ss:Type="Number">0</Data></Cell>
    <Cell><Data ss:Type="Number">0</Data></Cell>
    <Cell><Data ss:Type="Number">0</Data></Cell>
    <Cell><Data ss:Type="Number">0</Data></Cell>
    <Cell><Data ss:Type="Number">0</Data></Cell>
    <Cell><Data ss:Type="Number">0</Data></Cell>
    <Cell><Data ss:Type="Number">0</Data></Cell>
    <Cell><Data ss:Type="Number">0</Data></Cell>
   </Row>
   <Row>
    <Cell><Data ss:Type="String">k__Bacteria;p__Actinobacteria</Data></Cell>
    <Cell><Data ss:Type="Number">0.33721433616623803</Data></Cell>
    <Cell><Data ss:Type="Number">0.334778798840632</Data></Cell>
    <Cell><Data ss:Type="Number">0.89218491191085703</Data></Cell>
    <Cell><Data ss:Type="Number">0.69532798769121495</Data></Cell>
    <Cell><Data ss:Type="Number">0.46364802209726702</Data></Cell>
    <Cell><Data ss:Type="Number">0.36375799640423101</Data></Cell>
    <Cell><Data ss:Type="Number">0.43827857660603797</Data></Cell>
    <Cell><Data ss:Type="Number">0.23637342320204099</Data></Cell>
    <Cell><Data ss:Type="Number">0.58766521640513802</Data></Cell>
    <Cell><Data ss:Type="Number">0.41622721108934801</Data></Cell>
    <Cell><Data ss:Type="Number">0.96085178212036604</Data></Cell>
    <Cell><Data ss:Type="Number">0.74899766488963304</Data></Cell>
    <Cell><Data ss:Type="Number">0.88882193431756595</Data></Cell>
    <Cell><Data ss:Type="Number">2.3228212953543599</Data></Cell>
    <Cell><Data ss:Type="Number">1.1488289356655801</Data></Cell>
    <Cell><Data ss:Type="Number">0.18860451519209401</Data></Cell>
    <Cell><Data ss:Type="Number">0.35556553634254101</Data></Cell>
    <Cell><Data ss:Type="Number">0.20122210120179401</Data></Cell>
    <Cell><Data ss:Type="Number">0.66202390164216296</Data></Cell>
    <Cell><Data ss:Type="Number">0.63929120908270998</Data></Cell>
    <Cell><Data ss:Type="Number">0.40879850591409</Data></Cell>
    <Cell><Data ss:Type="Number">0.27614272218588798</Data></Cell>
    <Cell><Data ss:Type="Number">0.29279087581921898</Data></Cell>
    <Cell><Data ss:Type="Number">0.20672099499427701</Data></Cell>
    <Cell><Data ss:Type="Number">0.51538908246225301</Data></Cell>
    <Cell><Data ss:Type="Number">0.294252142274887</Data></Cell>
    <Cell><Data ss:Type="Number">0.15322846558178299</Data></Cell>
    <Cell><Data ss:Type="Number">0.325436794356671</Data></Cell>
    <Cell><Data ss:Type="Number">0.25134162081380301</Data></Cell>
    <Cell><Data ss:Type="Number">0.39258539744212401</Data></Cell>
    <Cell><Data ss:Type="Number">0.27727014934778499</Data></Cell>
    <Cell><Data ss:Type="Number">0.23700130974408001</Data></Cell>
    <Cell><Data ss:Type="Number">0.28315394887140599</Data></Cell>
    <Cell><Data ss:Type="Number">0.53943097193049405</Data></Cell>
    <Cell><Data ss:Type="Number">0.323272307438562</Data></Cell>
    <Cell><Data ss:Type="Number">0.19100538287897201</Data></Cell>
    <Cell><Data ss:Type="Number">0.26120593396075897</Data></Cell>
    <Cell><Data ss:Type="Number">1.0547511746092599</Data></Cell>
    <Cell><Data ss:Type="Number">0.52268283924510195</Data></Cell>
    <Cell><Data ss:Type="Number">0.92592592592592604</Data></Cell>
    <Cell><Data ss:Type="Number">0.625846356549427</Data></Cell>
    <Cell><Data ss:Type="Number">0.688567471918757</Data></Cell>
    <Cell><Data ss:Type="Number">0.48037331869338501</Data></Cell>
    <Cell><Data ss:Type="Number">0.377375244183981</Data></Cell>
    <Cell><Data ss:Type="Number">0.31126789790413001</Data></Cell>
    <Cell><Data ss:Type="Number">0.53779356621274899</Data></Cell>
    <Cell><Data ss:Type="Number">0.34323743646177202</Data></Cell>
    <Cell><Data ss:Type="Number">1.63750122201584</Data></Cell>
    <Cell><Data ss:Type="Number">1.20297009167462</Data></Cell>
    <Cell><Data ss:Type="Number">0.98256735340728996</Data></Cell>
    <Cell><Data ss:Type="Number">0.82710876298050595</Data></Cell>
    <Cell><Data ss:Type="Number">0.39925277462364001</Data></Cell>
    <Cell><Data ss:Type="Number">0.34424177396280398</Data></Cell>
    <Cell><Data ss:Type="Number">0.25828075709779202</Data></Cell>
    <Cell><Data ss:Type="Number">0.114898506319418</Data></Cell>
    <Cell><Data ss:Type="Number">0.26945747624203098</Data></Cell>
    <Cell><Data ss:Type="Number">1.14218196140213</Data></Cell>
    <Cell><Data ss:Type="Number">1.1154779794243399</Data></Cell>
    <Cell><Data ss:Type="Number">0.71857534627000397</Data></Cell>
    <Cell><Data ss:Type="Number">0.56295567108622802</Data></Cell>
    <Cell><Data ss:Type="Number">0.36492935342004301</Data></Cell>
    <Cell><Data ss:Type="Number">1.70089568442957</Data></Cell>
    <Cell><Data ss:Type="Number">0.76323481649886304</Data></Cell>
    <Cell><Data ss:Type="Number">0.44347226800107897</Data></Cell>
    <Cell><Data ss:Type="Number">0.33885018522967197</Data></Cell>
    <Cell><Data ss:Type="Number">0.25648738937002302</Data></Cell>
    <Cell><Data ss:Type="Number">0.28975603088908602</Data></Cell>
    <Cell><Data ss:Type="Number">0.85551330798479097</Data></Cell>
    <Cell><Data ss:Type="Number">1.1196161316120199</Data></Cell>
    <Cell><Data ss:Type="Number">0.425312540275809</Data></Cell>
    <Cell><Data ss:Type="Number">0.608885929026734</Data></Cell>
    <Cell><Data ss:Type="Number">0.61820419886480205</Data></Cell>
    <Cell><Data ss:Type="Number">0.55246884515177197</Data></Cell>
    <Cell><Data ss:Type="Number">0.40410843576359701</Data></Cell>
    <Cell><Data ss:Type="Number">0.392285597045548</Data></Cell>
    <Cell><Data ss:Type="Number">1.0338526639738399</Data></Cell>
    <Cell><Data ss:Type="Number">1.3256413403706899</Data></Cell>
    <Cell><Data ss:Type="Number">0.79503975198759902</Data></Cell>
    <Cell><Data ss:Type="Number">0.69001176764254901</Data></Cell>
    <Cell><Data ss:Type="Number">0.51597464994111197</Data></Cell>
    <Cell><Data ss:Type="Number">0.36913723219455702</Data></Cell>
    <Cell><Data ss:Type="Number">0.35582183592816102</Data></Cell>
    <Cell><Data ss:Type="Number">0.73537363469233297</Data></Cell>
    <Cell><Data ss:Type="Number">1.3234666287178001</Data></Cell>
    <Cell><Data ss:Type="Number">0.74896419844895401</Data></Cell>
    <Cell><Data ss:Type="Number">0.79827787245492898</Data></Cell>
    <Cell><Data ss:Type="Number">1.57271015616347</Data></Cell>
    <Cell><Data ss:Type="Number">0.888628744745384</Data></Cell>
    <Cell><Data ss:Type="Number">0.55672771759366002</Data></Cell>
    <Cell><Data ss:Type="Number">0.57782530702359602</Data></Cell>
    <Cell><Data ss:Type="Number">0.99079519304525698</Data></Cell>
    <Cell><Data ss:Type="Number">0.94238594988220203</Data></Cell>
    <Cell><Data ss:Type="Number">0.81793038316243905</Data></Cell>
    <Cell><Data ss:Type="Number">0.68747807786741499</Data></Cell>
    <Cell><Data ss:Type="Number">0.64155377571280003</Data></Cell>
    <Cell><Data ss:Type="Number">0.66550234396543795</Data></Cell>
    <Cell><Data ss:Type="Number">0.86232687468102698</Data></Cell>
    <Cell><Data ss:Type="Number">0.65453324879722496</Data></Cell>
    <Cell><Data ss:Type="Number">0.65778471486704904</Data></Cell>
    <Cell><Data ss:Type="Number">0.76180061964643697</Data></Cell>
    <Cell><Data ss:Type="Number">0.71273955968533897</Data></Cell>
    <Cell><Data ss:Type="Number">0.77983942222734404</Data></Cell>
    <Cell><Data ss:Type="Number">0.40607411324746001</Data></Cell>
    <Cell><Data ss:Type="Number">0.81727460426703402</Data></Cell>
    <Cell><Data ss:Type="Number">0.91880908207438805</Data></Cell>
    <Cell><Data ss:Type="Number">0.91757526809350698</Data></Cell>
    <Cell><Data ss:Type="Number">0.59321865761958603</Data></Cell>
    <Cell><Data ss:Type="Number">0.71989528795811497</Data></Cell>
    <Cell><Data ss:Type="Number">0.961278093690766</Data></Cell>
    <Cell><Data ss:Type="Number">0.98047994269340999</Data></Cell>
    <Cell><Data ss:Type="Number">0.72474824534635296</Data></Cell>
    <Cell><Data ss:Type="Number">1.0438897652407899</Data></Cell>
    <Cell><Data ss:Type="Number">0.91815003817254004</Data></Cell>
    <Cell><Data ss:Type="Number">0.86972360092891998</Data></Cell>
    <Cell><Data ss:Type="Number">0.68318397469688996</Data></Cell>
    <Cell><Data ss:Type="Number">0.69307321696548496</Data></Cell>
    <Cell><Data ss:Type="Number">1.0490501842926001</Data></Cell>
    <Cell><Data ss:Type="Number">1.09784876363761</Data></Cell>
    <Cell><Data ss:Type="Number">0.89123232700293997</Data></Cell>
    <Cell><Data ss:Type="Number">0.86662799822580106</Data></Cell>
    <Cell><Data ss:Type="Number">1.0561676968556799</Data></Cell>
    <Cell><Data ss:Type="Number">0.79616760002698905</Data></Cell>
    <Cell><Data ss:Type="Number">0.59893281062833503</Data></Cell>
    <Cell><Data ss:Type="Number">0.76971495369121501</Data></Cell>
    <Cell><Data ss:Type="Number">0.91915988786249403</Data></Cell>
   </Row>
   <Row>
    <Cell><Data ss:Type="String">k__Bacteria;p__Armatimonadetes</Data></Cell>
    <Cell><Data ss:Type="Number">1.8227801954931799E-2</Data></Cell>
    <Cell><Data ss:Type="Number">1.12341878805581E-2</Data></Cell>
    <Cell><Data ss:Type="Number">1.1293479897605801E-2</Data></Cell>
    <Cell><Data ss:Type="Number">2.36707400065095E-2</Data></Cell>
    <Cell><Data ss:Type="Number">1.7756732761171901E-2</Data></Cell>
    <Cell><Data ss:Type="Number">2.9267884768156501E-2</Data></Cell>
    <Cell><Data ss:Type="Number">4.7199231326804099E-2</Data></Cell>
    <Cell><Data ss:Type="Number">2.3403309227924801E-2</Data></Cell>
    <Cell><Data ss:Type="Number">2.0619832154566298E-2</Data></Cell>
    <Cell><Data ss:Type="Number">2.6367334639144199E-2</Data></Cell>
    <Cell><Data ss:Type="Number">1.2984483542167099E-2</Data></Cell>
    <Cell><Data ss:Type="Number">6.1682160637969802E-2</Data></Cell>
    <Cell><Data ss:Type="Number">0.10545344983428701</Data></Cell>
    <Cell><Data ss:Type="Number">5.0864699898270603E-2</Data></Cell>
    <Cell><Data ss:Type="Number">8.8941595019270694E-2</Data></Cell>
    <Cell><Data ss:Type="Number">9.4302257596046903E-3</Data></Cell>
    <Cell><Data ss:Type="Number">2.8070963395463701E-2</Data></Cell>
    <Cell><Data ss:Type="Number">0</Data></Cell>
    <Cell><Data ss:Type="Number">4.2988565041698901E-2</Data></Cell>
    <Cell><Data ss:Type="Number">2.1221284948803699E-2</Data></Cell>
    <Cell><Data ss:Type="Number">1.4525835235526001E-2</Data></Cell>
    <Cell><Data ss:Type="Number">1.0900370612600799E-2</Data></Cell>
    <Cell><Data ss:Type="Number">2.5534088007490002E-2</Data></Cell>
    <Cell><Data ss:Type="Number">1.19590658261152E-2</Data></Cell>
    <Cell><Data ss:Type="Number">7.2590011614401904E-3</Data></Cell>
    <Cell><Data ss:Type="Number">7.9527606020239807E-3</Data></Cell>
    <Cell><Data ss:Type="Number">5.8188024904474696E-3</Data></Cell>
    <Cell><Data ss:Type="Number">0</Data></Cell>
    <Cell><Data ss:Type="Number">2.37755587256301E-2</Data></Cell>
    <Cell><Data ss:Type="Number">1.21418164157358E-2</Data></Cell>
    <Cell><Data ss:Type="Number">2.5206377213435001E-2</Data></Cell>
    <Cell><Data ss:Type="Number">0</Data></Cell>
    <Cell><Data ss:Type="Number">3.7003072863877003E-2</Data></Cell>
    <Cell><Data ss:Type="Number">2.8642352491884699E-2</Data></Cell>
    <Cell><Data ss:Type="Number">9.8960910440375992E-3</Data></Cell>
    <Cell><Data ss:Type="Number">1.9534641430803999E-2</Data></Cell>
    <Cell><Data ss:Type="Number">1.19636305630882E-2</Data></Cell>
    <Cell><Data ss:Type="Number">7.6709176335219106E-2</Data></Cell>
    <Cell><Data ss:Type="Number">6.6499088962481204E-3</Data></Cell>
    <Cell><Data ss:Type="Number">2.9868578255674998E-2</Data></Cell>
    <Cell><Data ss:Type="Number">5.4898803206090099E-2</Data></Cell>
    <Cell><Data ss:Type="Number">3.0773965225419302E-2</Data></Cell>
    <Cell><Data ss:Type="Number">4.66648366730716E-2</Data></Cell>
    <Cell><Data ss:Type="Number">1.3319126265317E-2</Data></Cell>
    <Cell><Data ss:Type="Number">2.30568813262318E-2</Data></Cell>
    <Cell><Data ss:Type="Number">1.6446286428524401E-2</Data></Cell>
    <Cell><Data ss:Type="Number">5.2402662055232403E-3</Data></Cell>
    <Cell><Data ss:Type="Number">7.3320950239515098E-2</Data></Cell>
    <Cell><Data ss:Type="Number">5.3926245488862198E-2</Data></Cell>
    <Cell><Data ss:Type="Number">4.3581616481774998E-2</Data></Cell>
    <Cell><Data ss:Type="Number">4.0080160320641302E-2</Data></Cell>
    <Cell><Data ss:Type="Number">1.0988608475880001E-2</Data></Cell>
    <Cell><Data ss:Type="Number">2.5333810205054801E-2</Data></Cell>
    <Cell><Data ss:Type="Number">5.91482649842271E-3</Data></Cell>
    <Cell><Data ss:Type="Number">0</Data></Cell>
    <Cell><Data ss:Type="Number">9.6234812943582302E-3</Data></Cell>
    <Cell><Data ss:Type="Number">9.4525403702245006E-2</Data></Cell>
    <Cell><Data ss:Type="Number">7.5135822448271897E-2</Data></Cell>
    <Cell><Data ss:Type="Number">2.7771027875169201E-2</Data></Cell>
    <Cell><Data ss:Type="Number">2.7686344479650501E-2</Data></Cell>
    <Cell><Data ss:Type="Number">1.73775882580973E-2</Data></Cell>
    <Cell><Data ss:Type="Number">5.4283904822220203E-2</Data></Cell>
    <Cell><Data ss:Type="Number">7.3075673920103904E-2</Data></Cell>
    <Cell><Data ss:Type="Number">2.8466125310880101E-2</Data></Cell>
    <Cell><Data ss:Type="Number">4.29884563351077E-2</Data></Cell>
    <Cell><Data ss:Type="Number">2.05823213691993E-2</Data></Cell>
    <Cell><Data ss:Type="Number">3.00690220733957E-2</Data></Cell>
    <Cell><Data ss:Type="Number">5.1184556887978898E-2</Data></Cell>
    <Cell><Data ss:Type="Number">9.1397235233634203E-2</Data></Cell>
    <Cell><Data ss:Type="Number">6.4441293981183104E-2</Data></Cell>
    <Cell><Data ss:Type="Number">0</Data></Cell>
    <Cell><Data ss:Type="Number">4.9237502564453299E-2</Data></Cell>
    <Cell><Data ss:Type="Number">2.1973192704899999E-2</Data></Cell>
    <Cell><Data ss:Type="Number">1.4432444134414199E-2</Data></Cell>
    <Cell><Data ss:Type="Number">2.1337710299548601E-2</Data></Cell>
    <Cell><Data ss:Type="Number">1.9234468166955201E-2</Data></Cell>
    <Cell><Data ss:Type="Number">3.6823370565852498E-2</Data></Cell>
    <Cell><Data ss:Type="Number">2.5001250062503099E-2</Data></Cell>
    <Cell><Data ss:Type="Number">5.5272260457155102E-2</Data></Cell>
    <Cell><Data ss:Type="Number">1.12168402161111E-2</Data></Cell>
    <Cell><Data ss:Type="Number">2.17139548349739E-2</Data></Cell>
    <Cell><Data ss:Type="Number">2.8128208373767601E-3</Data></Cell>
    <Cell><Data ss:Type="Number">2.16286363144804E-2</Data></Cell>
    <Cell><Data ss:Type="Number">0</Data></Cell>
    <Cell><Data ss:Type="Number">2.1247211303516401E-2</Data></Cell>
    <Cell><Data ss:Type="Number">0</Data></Cell>
    <Cell><Data ss:Type="Number">6.6452541809724194E-2</Data></Cell>
    <Cell><Data ss:Type="Number">2.1284520832224801E-2</Data></Cell>
    <Cell><Data ss:Type="Number">3.7233382386837099E-2</Data></Cell>
    <Cell><Data ss:Type="Number">2.2423071615840999E-2</Data></Cell>
    <Cell><Data ss:Type="Number">5.7530043467144E-2</Data></Cell>
    <Cell><Data ss:Type="Number">5.81341982070189E-2</Data></Cell>
    <Cell><Data ss:Type="Number">9.4441446303292001E-2</Data></Cell>
    <Cell><Data ss:Type="Number">3.1567870922483303E-2</Data></Cell>
    <Cell><Data ss:Type="Number">3.7817906778859801E-2</Data></Cell>
    <Cell><Data ss:Type="Number">3.1252872506664198E-2</Data></Cell>
    <Cell><Data ss:Type="Number">7.2153881350861496E-2</Data></Cell>
    <Cell><Data ss:Type="Number">8.2049751985976901E-2</Data></Cell>
    <Cell><Data ss:Type="Number">3.71629782410762E-2</Data></Cell>
    <Cell><Data ss:Type="Number">3.2804811372334597E-2</Data></Cell>
    <Cell><Data ss:Type="Number">5.6315224468965003E-2</Data></Cell>
    <Cell><Data ss:Type="Number">5.3782029119127203E-2</Data></Cell>
    <Cell><Data ss:Type="Number">0.109545574736524</Data></Cell>
    <Cell><Data ss:Type="Number">0.11828974535443899</Data></Cell>
    <Cell><Data ss:Type="Number">0.13075360014135501</Data></Cell>
    <Cell><Data ss:Type="Number">7.6277650648359993E-2</Data></Cell>
    <Cell><Data ss:Type="Number">0.11308850663651</Data></Cell>
    <Cell><Data ss:Type="Number">8.9986910994764399E-2</Data></Cell>
    <Cell><Data ss:Type="Number">8.1234768480909797E-2</Data></Cell>
    <Cell><Data ss:Type="Number">7.6110315186246405E-2</Data></Cell>
    <Cell><Data ss:Type="Number">0.11443393347574</Data></Cell>
    <Cell><Data ss:Type="Number">8.8150691287000094E-2</Data></Cell>
    <Cell><Data ss:Type="Number">4.4199783019246999E-2</Data></Cell>
    <Cell><Data ss:Type="Number">8.4240244069031495E-2</Data></Cell>
    <Cell><Data ss:Type="Number">5.6931997891407501E-2</Data></Cell>
    <Cell><Data ss:Type="Number">4.54150541031514E-2</Data></Cell>
    <Cell><Data ss:Type="Number">8.5058123050751305E-2</Data></Cell>
    <Cell><Data ss:Type="Number">6.84017921269537E-2</Data></Cell>
    <Cell><Data ss:Type="Number">2.7996827026270401E-2</Data></Cell>
    <Cell><Data ss:Type="Number">5.8002661298577202E-2</Data></Cell>
    <Cell><Data ss:Type="Number">0.153184627788229</Data></Cell>
    <Cell><Data ss:Type="Number">8.0966196612914099E-2</Data></Cell>
    <Cell><Data ss:Type="Number">8.3487603905767899E-2</Data></Cell>
    <Cell><Data ss:Type="Number">8.6323172376584795E-2</Data></Cell>
    <Cell><Data ss:Type="Number">6.4341192150374593E-2</Data></Cell>
   </Row>
   <Row>
    <Cell><Data ss:Type="String">k__Bacteria;p__Bacteroidetes</Data></Cell>
    <Cell><Data ss:Type="Number">15.375150948984899</Data></Cell>
    <Cell><Data ss:Type="Number">17.430965915474001</Data></Cell>
    <Cell><Data ss:Type="Number">39.632585453997898</Data></Cell>
    <Cell><Data ss:Type="Number">36.464774980027798</Data></Cell>
    <Cell><Data ss:Type="Number">15.045871559632999</Data></Cell>
    <Cell><Data ss:Type="Number">17.600451561650701</Data></Cell>
    <Cell><Data ss:Type="Number">18.7583230787384</Data></Cell>
    <Cell><Data ss:Type="Number">19.207095883357901</Data></Cell>
    <Cell><Data ss:Type="Number">16.5041136565148</Data></Cell>
    <Cell><Data ss:Type="Number">16.4626337200542</Data></Cell>
    <Cell><Data ss:Type="Number">38.3431799000195</Data></Cell>
    <Cell><Data ss:Type="Number">38.260563070009297</Data></Cell>
    <Cell><Data ss:Type="Number">39.288942452546003</Data></Cell>
    <Cell><Data ss:Type="Number">32.604272634791499</Data></Cell>
    <Cell><Data ss:Type="Number">39.052772013044802</Data></Cell>
    <Cell><Data ss:Type="Number">15.695667754285999</Data></Cell>
    <Cell><Data ss:Type="Number">17.699678119619701</Data></Cell>
    <Cell><Data ss:Type="Number">10.280787904521</Data></Cell>
    <Cell><Data ss:Type="Number">38.543547416387199</Data></Cell>
    <Cell><Data ss:Type="Number">37.808371796912297</Data></Cell>
    <Cell><Data ss:Type="Number">8.9271633118904301</Data></Cell>
    <Cell><Data ss:Type="Number">12.753433616742999</Data></Cell>
    <Cell><Data ss:Type="Number">15.037875563877799</Data></Cell>
    <Cell><Data ss:Type="Number">14.403840568568199</Data></Cell>
    <Cell><Data ss:Type="Number">4.6566492450638801</Data></Cell>
    <Cell><Data ss:Type="Number">10.855518221762701</Data></Cell>
    <Cell><Data ss:Type="Number">13.963186376243801</Data></Cell>
    <Cell><Data ss:Type="Number">17.364507390505999</Data></Cell>
    <Cell><Data ss:Type="Number">12.8048366279465</Data></Cell>
    <Cell><Data ss:Type="Number">6.7144244779018898</Data></Cell>
    <Cell><Data ss:Type="Number">14.6596088810469</Data></Cell>
    <Cell><Data ss:Type="Number">16.375958919773002</Data></Cell>
    <Cell><Data ss:Type="Number">15.919365477741801</Data></Cell>
    <Cell><Data ss:Type="Number">4.7641779644834799</Data></Cell>
    <Cell><Data ss:Type="Number">10.3348177469899</Data></Cell>
    <Cell><Data ss:Type="Number">18.494964403542301</Data></Cell>
    <Cell><Data ss:Type="Number">15.1080714627532</Data></Cell>
    <Cell><Data ss:Type="Number">28.391983891073</Data></Cell>
    <Cell><Data ss:Type="Number">19.891207490457401</Data></Cell>
    <Cell><Data ss:Type="Number">32.3519371906469</Data></Cell>
    <Cell><Data ss:Type="Number">35.321889982798403</Data></Cell>
    <Cell><Data ss:Type="Number">38.067394983843698</Data></Cell>
    <Cell><Data ss:Type="Number">8.1059566291517999</Data></Cell>
    <Cell><Data ss:Type="Number">10.895045285029299</Data></Cell>
    <Cell><Data ss:Type="Number">13.3776025454797</Data></Cell>
    <Cell><Data ss:Type="Number">18.288270508519201</Data></Cell>
    <Cell><Data ss:Type="Number">13.658753864696299</Data></Cell>
    <Cell><Data ss:Type="Number">20.8866946915632</Data></Cell>
    <Cell><Data ss:Type="Number">32.247894802339601</Data></Cell>
    <Cell><Data ss:Type="Number">33.320126782884302</Data></Cell>
    <Cell><Data ss:Type="Number">33.867735470941902</Data></Cell>
    <Cell><Data ss:Type="Number">8.2121534009743193</Data></Cell>
    <Cell><Data ss:Type="Number">23.581306628516899</Data></Cell>
    <Cell><Data ss:Type="Number">8.9747634069400597</Data></Cell>
    <Cell><Data ss:Type="Number">9.90042129452317</Data></Cell>
    <Cell><Data ss:Type="Number">13.6292553831349</Data></Cell>
    <Cell><Data ss:Type="Number">24.009452540370201</Data></Cell>
    <Cell><Data ss:Type="Number">29.7306669749162</Data></Cell>
    <Cell><Data ss:Type="Number">33.061408685388997</Data></Cell>
    <Cell><Data ss:Type="Number">35.979942781554698</Data></Cell>
    <Cell><Data ss:Type="Number">21.399831571067701</Data></Cell>
    <Cell><Data ss:Type="Number">23.396362978376899</Data></Cell>
    <Cell><Data ss:Type="Number">37.755764858720397</Data></Cell>
    <Cell><Data ss:Type="Number">21.0634345129296</Data></Cell>
    <Cell><Data ss:Type="Number">19.5129660770505</Data></Cell>
    <Cell><Data ss:Type="Number">22.8178781209924</Data></Cell>
    <Cell><Data ss:Type="Number">20.509806601517099</Data></Cell>
    <Cell><Data ss:Type="Number">35.434337525592298</Data></Cell>
    <Cell><Data ss:Type="Number">36.410373586199</Data></Cell>
    <Cell><Data ss:Type="Number">40.417579584998101</Data></Cell>
    <Cell><Data ss:Type="Number">41.917990676434201</Data></Cell>
    <Cell><Data ss:Type="Number">19.700471859399599</Data></Cell>
    <Cell><Data ss:Type="Number">19.650312333239199</Data></Cell>
    <Cell><Data ss:Type="Number">18.163230943160201</Data></Cell>
    <Cell><Data ss:Type="Number">19.2745178498153</Data></Cell>
    <Cell><Data ss:Type="Number">33.951240623196803</Data></Cell>
    <Cell><Data ss:Type="Number">32.576408493924099</Data></Cell>
    <Cell><Data ss:Type="Number">33.5866793339667</Data></Cell>
    <Cell><Data ss:Type="Number">18.696287843668699</Data></Cell>
    <Cell><Data ss:Type="Number">19.812678768390899</Data></Cell>
    <Cell><Data ss:Type="Number">20.277938621887699</Data></Cell>
    <Cell><Data ss:Type="Number">18.4521046931916</Data></Cell>
    <Cell><Data ss:Type="Number">38.088028549799901</Data></Cell>
    <Cell><Data ss:Type="Number">37.569375266827898</Data></Cell>
    <Cell><Data ss:Type="Number">36.014023159460301</Data></Cell>
    <Cell><Data ss:Type="Number">36.218494932280898</Data></Cell>
    <Cell><Data ss:Type="Number">28.5192158600066</Data></Cell>
    <Cell><Data ss:Type="Number">35.1673495450434</Data></Cell>
    <Cell><Data ss:Type="Number">23.006684278647501</Data></Cell>
    <Cell><Data ss:Type="Number">23.716710362908799</Data></Cell>
    <Cell><Data ss:Type="Number">38.6793658910765</Data></Cell>
    <Cell><Data ss:Type="Number">36.544992809717598</Data></Cell>
    <Cell><Data ss:Type="Number">22.473691311386901</Data></Cell>
    <Cell><Data ss:Type="Number">23.7758681164504</Data></Cell>
    <Cell><Data ss:Type="Number">23.179675576385399</Data></Cell>
    <Cell><Data ss:Type="Number">22.029598308668099</Data></Cell>
    <Cell><Data ss:Type="Number">21.839747989370501</Data></Cell>
    <Cell><Data ss:Type="Number">23.337560138738699</Data></Cell>
    <Cell><Data ss:Type="Number">24.070461006745099</Data></Cell>
    <Cell><Data ss:Type="Number">22.0047384727538</Data></Cell>
    <Cell><Data ss:Type="Number">22.728472625521398</Data></Cell>
    <Cell><Data ss:Type="Number">25.039376128462202</Data></Cell>
    <Cell><Data ss:Type="Number">23.676953877535599</Data></Cell>
    <Cell><Data ss:Type="Number">21.376032346868499</Data></Cell>
    <Cell><Data ss:Type="Number">21.5072002827105</Data></Cell>
    <Cell><Data ss:Type="Number">23.6685063041235</Data></Cell>
    <Cell><Data ss:Type="Number">24.609646251215199</Data></Cell>
    <Cell><Data ss:Type="Number">23.734047774869101</Data></Cell>
    <Cell><Data ss:Type="Number">38.248036826428397</Data></Cell>
    <Cell><Data ss:Type="Number">37.611926934097397</Data></Cell>
    <Cell><Data ss:Type="Number">42.821177906621898</Data></Cell>
    <Cell><Data ss:Type="Number">40.5261204416814</Data></Cell>
    <Cell><Data ss:Type="Number">22.903523928155298</Data></Cell>
    <Cell><Data ss:Type="Number">22.539957196848999</Data></Cell>
    <Cell><Data ss:Type="Number">23.0764364786505</Data></Cell>
    <Cell><Data ss:Type="Number">21.767632888397401</Data></Cell>
    <Cell><Data ss:Type="Number">36.707305547679802</Data></Cell>
    <Cell><Data ss:Type="Number">38.534149594719402</Data></Cell>
    <Cell><Data ss:Type="Number">37.7117260043862</Data></Cell>
    <Cell><Data ss:Type="Number">38.247637244532399</Data></Cell>
    <Cell><Data ss:Type="Number">21.276538564901902</Data></Cell>
    <Cell><Data ss:Type="Number">23.115849132987002</Data></Cell>
    <Cell><Data ss:Type="Number">23.703219717594099</Data></Cell>
    <Cell><Data ss:Type="Number">23.647154032910699</Data></Cell>
    <Cell><Data ss:Type="Number">32.427960843788803</Data></Cell>
   </Row>
   <Row>
    <Cell><Data ss:Type="String">k__Bacteria;p__Chloroflexi</Data></Cell>
    <Cell><Data ss:Type="Number">0</Data></Cell>
    <Cell><Data ss:Type="Number">0</Data></Cell>
    <Cell><Data ss:Type="Number">0</Data></Cell>
    <Cell><Data ss:Type="Number">0</Data></Cell>
    <Cell><Data ss:Type="Number">0</Data></Cell>
    <Cell><Data ss:Type="Number">0</Data></Cell>
    <Cell><Data ss:Type="Number">3.3713736662002898E-3</Data></Cell>
    <Cell><Data ss:Type="Number">0</Data></Cell>
    <Cell><Data ss:Type="Number">0</Data></Cell>
    <Cell><Data ss:Type="Number">0</Data></Cell>
    <Cell><Data ss:Type="Number">0</Data></Cell>
    <Cell><Data ss:Type="Number">0</Data></Cell>
    <Cell><Data ss:Type="Number">0</Data></Cell>
    <Cell><Data ss:Type="Number">0</Data></Cell>
    <Cell><Data ss:Type="Number">0</Data></Cell>
    <Cell><Data ss:Type="Number">0</Data></Cell>
    <Cell><Data ss:Type="Number">3.7427951193951601E-3</Data></Cell>
    <Cell><Data ss:Type="Number">0</Data></Cell>
    <Cell><Data ss:Type="Number">0</Data></Cell>
    <Cell><Data ss:Type="Number">0</Data></Cell>
    <Cell><Data ss:Type="Number">0</Data></Cell>
    <Cell><Data ss:Type="Number">0</Data></Cell>
    <Cell><Data ss:Type="Number">0</Data></Cell>
    <Cell><Data ss:Type="Number">0</Data></Cell>
    <Cell><Data ss:Type="Number">0</Data></Cell>
    <Cell><Data ss:Type="Number">0</Data></Cell>
    <Cell><Data ss:Type="Number">0</Data></Cell>
    <Cell><Data ss:Type="Number">0</Data></Cell>
    <Cell><Data ss:Type="Number">0</Data></Cell>
    <Cell><Data ss:Type="Number">0</Data></Cell>
    <Cell><Data ss:Type="Number">0</Data></Cell>
    <Cell><Data ss:Type="Number">0</Data></Cell>
    <Cell><Data ss:Type="Number">0</Data></Cell>
    <Cell><Data ss:Type="Number">0</Data></Cell>
    <Cell><Data ss:Type="Number">0</Data></Cell>
    <Cell><Data ss:Type="Number">0</Data></Cell>
    <Cell><Data ss:Type="Number">0</Data></Cell>
    <Cell><Data ss:Type="Number">0</Data></Cell>
    <Cell><Data ss:Type="Number">0</Data></Cell>
    <Cell><Data ss:Type="Number">0</Data></Cell>
    <Cell><Data ss:Type="Number">0</Data></Cell>
    <Cell><Data ss:Type="Number">0</Data></Cell>
    <Cell><Data ss:Type="Number">0</Data></Cell>
    <Cell><Data ss:Type="Number">0</Data></Cell>
    <Cell><Data ss:Type="Number">0</Data></Cell>
    <Cell><Data ss:Type="Number">0</Data></Cell>
    <Cell><Data ss:Type="Number">0</Data></Cell>
    <Cell><Data ss:Type="Number">0</Data></Cell>
    <Cell><Data ss:Type="Number">0</Data></Cell>
    <Cell><Data ss:Type="Number">0</Data></Cell>
    <Cell><Data ss:Type="Number">0</Data></Cell>
    <Cell><Data ss:Type="Number">0</Data></Cell>
    <Cell><Data ss:Type="Number">0</Data></Cell>
    <Cell><Data ss:Type="Number">0</Data></Cell>
    <Cell><Data ss:Type="Number">0</Data></Cell>
    <Cell><Data ss:Type="Number">0</Data></Cell>
    <Cell><Data ss:Type="Number">0</Data></Cell>
    <Cell><Data ss:Type="Number">0</Data></Cell>
    <Cell><Data ss:Type="Number">0</Data></Cell>
    <Cell><Data ss:Type="Number">0</Data></Cell>
    <Cell><Data ss:Type="Number">0</Data></Cell>
    <Cell><Data ss:Type="Number">0</Data></Cell>
    <Cell><Data ss:Type="Number">0</Data></Cell>
    <Cell><Data ss:Type="Number">0</Data></Cell>
    <Cell><Data ss:Type="Number">0</Data></Cell>
    <Cell><Data ss:Type="Number">0</Data></Cell>
    <Cell><Data ss:Type="Number">4.1003211918266896E-3</Data></Cell>
    <Cell><Data ss:Type="Number">0</Data></Cell>
    <Cell><Data ss:Type="Number">0</Data></Cell>
    <Cell><Data ss:Type="Number">0</Data></Cell>
    <Cell><Data ss:Type="Number">0</Data></Cell>
    <Cell><Data ss:Type="Number">0</Data></Cell>
    <Cell><Data ss:Type="Number">0</Data></Cell>
    <Cell><Data ss:Type="Number">0</Data></Cell>
    <Cell><Data ss:Type="Number">0</Data></Cell>
    <Cell><Data ss:Type="Number">0</Data></Cell>
    <Cell><Data ss:Type="Number">0</Data></Cell>
    <Cell><Data ss:Type="Number">0</Data></Cell>
    <Cell><Data ss:Type="Number">0</Data></Cell>
    <Cell><Data ss:Type="Number">0</Data></Cell>
    <Cell><Data ss:Type="Number">0</Data></Cell>
    <Cell><Data ss:Type="Number">0</Data></Cell>
    <Cell><Data ss:Type="Number">0</Data></Cell>
    <Cell><Data ss:Type="Number">0</Data></Cell>
    <Cell><Data ss:Type="Number">1.0623605651758201E-2</Data></Cell>
    <Cell><Data ss:Type="Number">0</Data></Cell>
    <Cell><Data ss:Type="Number">0</Data></Cell>
    <Cell><Data ss:Type="Number">0</Data></Cell>
    <Cell><Data ss:Type="Number">0</Data></Cell>
    <Cell><Data ss:Type="Number">0</Data></Cell>
    <Cell><Data ss:Type="Number">0</Data></Cell>
    <Cell><Data ss:Type="Number">0</Data></Cell>
    <Cell><Data ss:Type="Number">0</Data></Cell>
    <Cell><Data ss:Type="Number">0</Data></Cell>
    <Cell><Data ss:Type="Number">0</Data></Cell>
    <Cell><Data ss:Type="Number">0</Data></Cell>
    <Cell><Data ss:Type="Number">0</Data></Cell>
    <Cell><Data ss:Type="Number">0</Data></Cell>
    <Cell><Data ss:Type="Number">0</Data></Cell>
    <Cell><Data ss:Type="Number">0</Data></Cell>
    <Cell><Data ss:Type="Number">0</Data></Cell>
    <Cell><Data ss:Type="Number">0</Data></Cell>
    <Cell><Data ss:Type="Number">0</Data></Cell>
    <Cell><Data ss:Type="Number">0</Data></Cell>
    <Cell><Data ss:Type="Number">0</Data></Cell>
    <Cell><Data ss:Type="Number">0</Data></Cell>
    <Cell><Data ss:Type="Number">0</Data></Cell>
    <Cell><Data ss:Type="Number">0</Data></Cell>
    <Cell><Data ss:Type="Number">0</Data></Cell>
    <Cell><Data ss:Type="Number">0</Data></Cell>
    <Cell><Data ss:Type="Number">0</Data></Cell>
    <Cell><Data ss:Type="Number">0</Data></Cell>
    <Cell><Data ss:Type="Number">0</Data></Cell>
    <Cell><Data ss:Type="Number">0</Data></Cell>
    <Cell><Data ss:Type="Number">0</Data></Cell>
    <Cell><Data ss:Type="Number">0</Data></Cell>
    <Cell><Data ss:Type="Number">0</Data></Cell>
    <Cell><Data ss:Type="Number">0</Data></Cell>
    <Cell><Data ss:Type="Number">0</Data></Cell>
    <Cell><Data ss:Type="Number">0</Data></Cell>
    <Cell><Data ss:Type="Number">0</Data></Cell>
    <Cell><Data ss:Type="Number">0</Data></Cell>
    <Cell><Data ss:Type="Number">0</Data></Cell>
    <Cell><Data ss:Type="Number">0</Data></Cell>
    <Cell><Data ss:Type="Number">0</Data></Cell>
   </Row>
   <Row>
    <Cell><Data ss:Type="String">k__Bacteria;p__Cyanobacteria</Data></Cell>
    <Cell><Data ss:Type="Number">3.8734079154230001E-2</Data></Cell>
    <Cell><Data ss:Type="Number">0.12357606668613901</Data></Cell>
    <Cell><Data ss:Type="Number">0.13552175877126901</Data></Cell>
    <Cell><Data ss:Type="Number">0.11539485753173399</Data></Cell>
    <Cell><Data ss:Type="Number">0.122324159021407</Data></Cell>
    <Cell><Data ss:Type="Number">0.20278463017937001</Data></Cell>
    <Cell><Data ss:Type="Number">0.190482612140317</Data></Cell>
    <Cell><Data ss:Type="Number">0.152121509981511</Data></Cell>
    <Cell><Data ss:Type="Number">0.19176443903746601</Data></Cell>
    <Cell><Data ss:Type="Number">0.212822058158807</Data></Cell>
    <Cell><Data ss:Type="Number">0.69466986950594001</Data></Cell>
    <Cell><Data ss:Type="Number">1.9253645856280599</Data></Cell>
    <Cell><Data ss:Type="Number">1.1373907803555301</Data></Cell>
    <Cell><Data ss:Type="Number">0.322143099355714</Data></Cell>
    <Cell><Data ss:Type="Number">1.0969463385710101</Data></Cell>
    <Cell><Data ss:Type="Number">7.1669715772995607E-2</Data></Cell>
    <Cell><Data ss:Type="Number">0.17216857549217801</Data></Cell>
    <Cell><Data ss:Type="Number">2.3998966198379101E-2</Data></Cell>
    <Cell><Data ss:Type="Number">0.39549479838363</Data></Cell>
    <Cell><Data ss:Type="Number">0.28648734680884902</Data></Cell>
    <Cell><Data ss:Type="Number">6.4328698900186804E-2</Data></Cell>
    <Cell><Data ss:Type="Number">0.10173679238427399</Data></Cell>
    <Cell><Data ss:Type="Number">0.110647714699123</Data></Cell>
    <Cell><Data ss:Type="Number">0.19988724309363901</Data></Cell>
    <Cell><Data ss:Type="Number">7.2590011614401904E-3</Data></Cell>
    <Cell><Data ss:Type="Number">9.3444937073781695E-2</Data></Cell>
    <Cell><Data ss:Type="Number">7.1765230715518796E-2</Data></Cell>
    <Cell><Data ss:Type="Number">0.10544879370216199</Data></Cell>
    <Cell><Data ss:Type="Number">0.12397255621221399</Data></Cell>
    <Cell><Data ss:Type="Number">0.17403270195887999</Data></Cell>
    <Cell><Data ss:Type="Number">0.126031886067175</Data></Cell>
    <Cell><Data ss:Type="Number">0.14968503773310299</Data></Cell>
    <Cell><Data ss:Type="Number">0.27510980259665002</Data></Cell>
    <Cell><Data ss:Type="Number">0.147985487874737</Data></Cell>
    <Cell><Data ss:Type="Number">5.6077849249546403E-2</Data></Cell>
    <Cell><Data ss:Type="Number">0.34294148289633603</Data></Cell>
    <Cell><Data ss:Type="Number">0.223321103844313</Data></Cell>
    <Cell><Data ss:Type="Number">0.254099146610413</Data></Cell>
    <Cell><Data ss:Type="Number">0.32185559057840901</Data></Cell>
    <Cell><Data ss:Type="Number">0.166410650281618</Data></Cell>
    <Cell><Data ss:Type="Number">0.14273688833583401</Data></Cell>
    <Cell><Data ss:Type="Number">0.28850592398830599</Data></Cell>
    <Cell><Data ss:Type="Number">0.27998902003843001</Data></Cell>
    <Cell><Data ss:Type="Number">0.10211330136743001</Data></Cell>
    <Cell><Data ss:Type="Number">0.103755965968043</Data></Cell>
    <Cell><Data ss:Type="Number">0.373330701927505</Data></Cell>
    <Cell><Data ss:Type="Number">3.6681863438662698E-2</Data></Cell>
    <Cell><Data ss:Type="Number">0.13197771043112699</Data></Cell>
    <Cell><Data ss:Type="Number">7.4667109138424503E-2</Data></Cell>
    <Cell><Data ss:Type="Number">0.146592709984152</Data></Cell>
    <Cell><Data ss:Type="Number">0.174895245035526</Data></Cell>
    <Cell><Data ss:Type="Number">0.15750338815428</Data></Cell>
    <Cell><Data ss:Type="Number">0.17286599904625699</Data></Cell>
    <Cell><Data ss:Type="Number">7.8864353312302807E-2</Data></Cell>
    <Cell><Data ss:Type="Number">0.140431507723733</Data></Cell>
    <Cell><Data ss:Type="Number">0.12029351617947801</Data></Cell>
    <Cell><Data ss:Type="Number">0.35053170539582501</Data></Cell>
    <Cell><Data ss:Type="Number">0.208068431395214</Data></Cell>
    <Cell><Data ss:Type="Number">0.13538376089144999</Data></Cell>
    <Cell><Data ss:Type="Number">0.16611806687790301</Data></Cell>
    <Cell><Data ss:Type="Number">0.12164311780668099</Data></Cell>
    <Cell><Data ss:Type="Number">0.20808830181851101</Data></Cell>
    <Cell><Data ss:Type="Number">0.194868463786944</Data></Cell>
    <Cell><Data ss:Type="Number">0.23971473946004301</Data></Cell>
    <Cell><Data ss:Type="Number">0.19976988532197101</Data></Cell>
    <Cell><Data ss:Type="Number">0.25015436741026897</Data></Cell>
    <Cell><Data ss:Type="Number">0.14351124171393401</Data></Cell>
    <Cell><Data ss:Type="Number">8.7744954665106803E-2</Data></Cell>
    <Cell><Data ss:Type="Number">0</Data></Cell>
    <Cell><Data ss:Type="Number">0.24487691712849599</Data></Cell>
    <Cell><Data ss:Type="Number">0.180763010179812</Data></Cell>
    <Cell><Data ss:Type="Number">0.341927101142037</Data></Cell>
    <Cell><Data ss:Type="Number">0.21973192704899999</Data></Cell>
    <Cell><Data ss:Type="Number">0.165973107545763</Data></Cell>
    <Cell><Data ss:Type="Number">0.14772260976610599</Data></Cell>
    <Cell><Data ss:Type="Number">0.139449894210425</Data></Cell>
    <Cell><Data ss:Type="Number">0.11660734012519899</Data></Cell>
    <Cell><Data ss:Type="Number">0.115005750287514</Data></Cell>
    <Cell><Data ss:Type="Number">0.30488892058624301</Data></Cell>
    <Cell><Data ss:Type="Number">0.157035763025556</Data></Cell>
    <Cell><Data ss:Type="Number">0.178054429646786</Data></Cell>
    <Cell><Data ss:Type="Number">0.112512833495071</Data></Cell>
    <Cell><Data ss:Type="Number">5.4071590786200899E-2</Data></Cell>
    <Cell><Data ss:Type="Number">0.14230823964707601</Data></Cell>
    <Cell><Data ss:Type="Number">0</Data></Cell>
    <Cell><Data ss:Type="Number">0</Data></Cell>
    <Cell><Data ss:Type="Number">0.14398050725440201</Data></Cell>
    <Cell><Data ss:Type="Number">6.3853562496674302E-2</Data></Cell>
    <Cell><Data ss:Type="Number">0.91487739579085503</Data></Cell>
    <Cell><Data ss:Type="Number">0.77963295156616497</Data></Cell>
    <Cell><Data ss:Type="Number">1.9336486832012301</Data></Cell>
    <Cell><Data ss:Type="Number">1.9000703729767801</Data></Cell>
    <Cell><Data ss:Type="Number">1.75728548300054</Data></Cell>
    <Cell><Data ss:Type="Number">1.60645387583304</Data></Cell>
    <Cell><Data ss:Type="Number">1.0656545874471599</Data></Cell>
    <Cell><Data ss:Type="Number">1.05524404816619</Data></Cell>
    <Cell><Data ss:Type="Number">1.6489801664818799</Data></Cell>
    <Cell><Data ss:Type="Number">1.22888151269906</Data></Cell>
    <Cell><Data ss:Type="Number">1.0256981994537</Data></Cell>
    <Cell><Data ss:Type="Number">0.83105522143247701</Data></Cell>
    <Cell><Data ss:Type="Number">1.18965911690689</Data></Cell>
    <Cell><Data ss:Type="Number">1.3022934193845801</Data></Cell>
    <Cell><Data ss:Type="Number">1.83394401843388</Data></Cell>
    <Cell><Data ss:Type="Number">1.37646249139711</Data></Cell>
    <Cell><Data ss:Type="Number">1.62205141796979</Data></Cell>
    <Cell><Data ss:Type="Number">1.6668910126979899</Data></Cell>
    <Cell><Data ss:Type="Number">1.45626252405611</Data></Cell>
    <Cell><Data ss:Type="Number">1.2434554973822001</Data></Cell>
    <Cell><Data ss:Type="Number">2.3558082859463898</Data></Cell>
    <Cell><Data ss:Type="Number">1.5401146131805199</Data></Cell>
    <Cell><Data ss:Type="Number">1.8919743667989</Data></Cell>
    <Cell><Data ss:Type="Number">1.54959636262411</Data></Cell>
    <Cell><Data ss:Type="Number">1.5670832161369399</Data></Cell>
    <Cell><Data ss:Type="Number">1.4571285460589201</Data></Cell>
    <Cell><Data ss:Type="Number">1.03110173958882</Data></Cell>
    <Cell><Data ss:Type="Number">1.19856251480926</Data></Cell>
    <Cell><Data ss:Type="Number">1.47434079954636</Data></Cell>
    <Cell><Data ss:Type="Number">0.78320051985362005</Data></Cell>
    <Cell><Data ss:Type="Number">0.96589053240632705</Data></Cell>
    <Cell><Data ss:Type="Number">1.1395816984544</Data></Cell>
    <Cell><Data ss:Type="Number">1.4539102391830201</Data></Cell>
    <Cell><Data ss:Type="Number">1.5023727593729601</Data></Cell>
    <Cell><Data ss:Type="Number">2.07811535808922</Data></Cell>
    <Cell><Data ss:Type="Number">1.3038395827713301</Data></Cell>
    <Cell><Data ss:Type="Number">1.61772140263799</Data></Cell>
   </Row>
   <Row>
    <Cell><Data ss:Type="String">k__Bacteria;p__Elusimicrobia</Data></Cell>
    <Cell><Data ss:Type="Number">0</Data></Cell>
    <Cell><Data ss:Type="Number">0</Data></Cell>
    <Cell><Data ss:Type="Number">1.1293479897605801E-2</Data></Cell>
    <Cell><Data ss:Type="Number">8.8765275024410492E-3</Data></Cell>
    <Cell><Data ss:Type="Number">0</Data></Cell>
    <Cell><Data ss:Type="Number">0</Data></Cell>
    <Cell><Data ss:Type="Number">3.3713736662002898E-3</Data></Cell>
    <Cell><Data ss:Type="Number">7.0209927683774504E-3</Data></Cell>
    <Cell><Data ss:Type="Number">0</Data></Cell>
    <Cell><Data ss:Type="Number">0</Data></Cell>
    <Cell><Data ss:Type="Number">0</Data></Cell>
    <Cell><Data ss:Type="Number">0</Data></Cell>
    <Cell><Data ss:Type="Number">0</Data></Cell>
    <Cell><Data ss:Type="Number">0</Data></Cell>
    <Cell><Data ss:Type="Number">0</Data></Cell>
    <Cell><Data ss:Type="Number">0</Data></Cell>
    <Cell><Data ss:Type="Number">7.4855902387903298E-3</Data></Cell>
    <Cell><Data ss:Type="Number">0</Data></Cell>
    <Cell><Data ss:Type="Number">1.4329521680566301E-2</Data></Cell>
    <Cell><Data ss:Type="Number">0</Data></Cell>
    <Cell><Data ss:Type="Number">0</Data></Cell>
    <Cell><Data ss:Type="Number">0</Data></Cell>
    <Cell><Data ss:Type="Number">0</Data></Cell>
    <Cell><Data ss:Type="Number">0</Data></Cell>
    <Cell><Data ss:Type="Number">0</Data></Cell>
    <Cell><Data ss:Type="Number">0</Data></Cell>
    <Cell><Data ss:Type="Number">3.87920166029831E-3</Data></Cell>
    <Cell><Data ss:Type="Number">0</Data></Cell>
    <Cell><Data ss:Type="Number">0</Data></Cell>
    <Cell><Data ss:Type="Number">0</Data></Cell>
    <Cell><Data ss:Type="Number">0</Data></Cell>
    <Cell><Data ss:Type="Number">0</Data></Cell>
    <Cell><Data ss:Type="Number">0</Data></Cell>
    <Cell><Data ss:Type="Number">0</Data></Cell>
    <Cell><Data ss:Type="Number">0</Data></Cell>
    <Cell><Data ss:Type="Number">6.5115471436013204E-3</Data></Cell>
    <Cell><Data ss:Type="Number">3.9878768543627399E-3</Data></Cell>
    <Cell><Data ss:Type="Number">0</Data></Cell>
    <Cell><Data ss:Type="Number">6.6499088962481204E-3</Data></Cell>
    <Cell><Data ss:Type="Number">0</Data></Cell>
    <Cell><Data ss:Type="Number">2.1959521282436001E-2</Data></Cell>
    <Cell><Data ss:Type="Number">7.6934913063548202E-3</Data></Cell>
    <Cell><Data ss:Type="Number">0</Data></Cell>
    <Cell><Data ss:Type="Number">0</Data></Cell>
    <Cell><Data ss:Type="Number">0</Data></Cell>
    <Cell><Data ss:Type="Number">0</Data></Cell>
    <Cell><Data ss:Type="Number">0</Data></Cell>
    <Cell><Data ss:Type="Number">0</Data></Cell>
    <Cell><Data ss:Type="Number">0</Data></Cell>
    <Cell><Data ss:Type="Number">0</Data></Cell>
    <Cell><Data ss:Type="Number">1.0930952814720301E-2</Data></Cell>
    <Cell><Data ss:Type="Number">0</Data></Cell>
    <Cell><Data ss:Type="Number">0</Data></Cell>
    <Cell><Data ss:Type="Number">0</Data></Cell>
    <Cell><Data ss:Type="Number">0</Data></Cell>
    <Cell><Data ss:Type="Number">0</Data></Cell>
    <Cell><Data ss:Type="Number">0</Data></Cell>
    <Cell><Data ss:Type="Number">0</Data></Cell>
    <Cell><Data ss:Type="Number">1.04141354531885E-2</Data></Cell>
    <Cell><Data ss:Type="Number">0</Data></Cell>
    <Cell><Data ss:Type="Number">5.3469502332607003E-3</Data></Cell>
    <Cell><Data ss:Type="Number">0</Data></Cell>
    <Cell><Data ss:Type="Number">0</Data></Cell>
    <Cell><Data ss:Type="Number">0</Data></Cell>
    <Cell><Data ss:Type="Number">5.0574654511891396E-3</Data></Cell>
    <Cell><Data ss:Type="Number">0</Data></Cell>
    <Cell><Data ss:Type="Number">0</Data></Cell>
    <Cell><Data ss:Type="Number">2.9248318221702301E-2</Data></Cell>
    <Cell><Data ss:Type="Number">0</Data></Cell>
    <Cell><Data ss:Type="Number">0</Data></Cell>
    <Cell><Data ss:Type="Number">0</Data></Cell>
    <Cell><Data ss:Type="Number">0</Data></Cell>
    <Cell><Data ss:Type="Number">4.7085412939071496E-3</Data></Cell>
    <Cell><Data ss:Type="Number">0</Data></Cell>
    <Cell><Data ss:Type="Number">6.5654493229380401E-3</Data></Cell>
    <Cell><Data ss:Type="Number">7.2129255626081903E-3</Data></Cell>
    <Cell><Data ss:Type="Number">0</Data></Cell>
    <Cell><Data ss:Type="Number">0</Data></Cell>
    <Cell><Data ss:Type="Number">0</Data></Cell>
    <Cell><Data ss:Type="Number">0</Data></Cell>
    <Cell><Data ss:Type="Number">0</Data></Cell>
    <Cell><Data ss:Type="Number">0</Data></Cell>
    <Cell><Data ss:Type="Number">0</Data></Cell>
    <Cell><Data ss:Type="Number">0</Data></Cell>
    <Cell><Data ss:Type="Number">0</Data></Cell>
    <Cell><Data ss:Type="Number">0</Data></Cell>
    <Cell><Data ss:Type="Number">0</Data></Cell>
    <Cell><Data ss:Type="Number">1.06422604161124E-2</Data></Cell>
    <Cell><Data ss:Type="Number">0</Data></Cell>
    <Cell><Data ss:Type="Number">0</Data></Cell>
    <Cell><Data ss:Type="Number">1.27844541038098E-2</Data></Cell>
    <Cell><Data ss:Type="Number">6.1193892849493604E-3</Data></Cell>
    <Cell><Data ss:Type="Number">0</Data></Cell>
    <Cell><Data ss:Type="Number">0</Data></Cell>
    <Cell><Data ss:Type="Number">0</Data></Cell>
    <Cell><Data ss:Type="Number">0</Data></Cell>
    <Cell><Data ss:Type="Number">0</Data></Cell>
    <Cell><Data ss:Type="Number">0</Data></Cell>
    <Cell><Data ss:Type="Number">0</Data></Cell>
    <Cell><Data ss:Type="Number">0</Data></Cell>
    <Cell><Data ss:Type="Number">0</Data></Cell>
    <Cell><Data ss:Type="Number">0</Data></Cell>
    <Cell><Data ss:Type="Number">0</Data></Cell>
    <Cell><Data ss:Type="Number">4.3014452856159702E-3</Data></Cell>
    <Cell><Data ss:Type="Number">3.5338810849014899E-3</Data></Cell>
    <Cell><Data ss:Type="Number">0</Data></Cell>
    <Cell><Data ss:Type="Number">0</Data></Cell>
    <Cell><Data ss:Type="Number">0</Data></Cell>
    <Cell><Data ss:Type="Number">2.70782561603033E-2</Data></Cell>
    <Cell><Data ss:Type="Number">0</Data></Cell>
    <Cell><Data ss:Type="Number">0</Data></Cell>
    <Cell><Data ss:Type="Number">0</Data></Cell>
    <Cell><Data ss:Type="Number">0</Data></Cell>
    <Cell><Data ss:Type="Number">0</Data></Cell>
    <Cell><Data ss:Type="Number">0</Data></Cell>
    <Cell><Data ss:Type="Number">3.9491351394044701E-3</Data></Cell>
    <Cell><Data ss:Type="Number">0</Data></Cell>
    <Cell><Data ss:Type="Number">0</Data></Cell>
    <Cell><Data ss:Type="Number">0</Data></Cell>
    <Cell><Data ss:Type="Number">0</Data></Cell>
    <Cell><Data ss:Type="Number">0</Data></Cell>
    <Cell><Data ss:Type="Number">0</Data></Cell>
    <Cell><Data ss:Type="Number">0</Data></Cell>
    <Cell><Data ss:Type="Number">3.5967988490243699E-3</Data></Cell>
    <Cell><Data ss:Type="Number">0</Data></Cell>
   </Row>
   <Row>
    <Cell><Data ss:Type="String">k__Bacteria;p__Fibrobacteres</Data></Cell>
    <Cell><Data ss:Type="Number">7.9814987810157403</Data></Cell>
    <Cell><Data ss:Type="Number">8.5537106522569495</Data></Cell>
    <Cell><Data ss:Type="Number">3.4972142749585902</Data></Cell>
    <Cell><Data ss:Type="Number">6.8556380743852996</Data></Cell>
    <Cell><Data ss:Type="Number">3.4566439775081399</Data></Cell>
    <Cell><Data ss:Type="Number">7.7371743947819498</Data></Cell>
    <Cell><Data ss:Type="Number">8.0558973753855998</Data></Cell>
    <Cell><Data ss:Type="Number">8.8370895644644207</Data></Cell>
    <Cell><Data ss:Type="Number">3.9239540590139601</Data></Cell>
    <Cell><Data ss:Type="Number">4.4617296971523297</Data></Cell>
    <Cell><Data ss:Type="Number">0.57131727585535297</Data></Cell>
    <Cell><Data ss:Type="Number">0.40974578138079898</Data></Cell>
    <Cell><Data ss:Type="Number">1.31816812292859</Data></Cell>
    <Cell><Data ss:Type="Number">0.47473719905052603</Data></Cell>
    <Cell><Data ss:Type="Number">0.56329676845538101</Data></Cell>
    <Cell><Data ss:Type="Number">1.94639859678241</Data></Cell>
    <Cell><Data ss:Type="Number">7.0420690171420004</Data></Cell>
    <Cell><Data ss:Type="Number">0.54828407391681599</Data></Cell>
    <Cell><Data ss:Type="Number">2.2354053821683402</Data></Cell>
    <Cell><Data ss:Type="Number">2.7057138309724702</Data></Cell>
    <Cell><Data ss:Type="Number">0.24071384104585999</Data></Cell>
    <Cell><Data ss:Type="Number">2.69965845505414</Data></Cell>
    <Cell><Data ss:Type="Number">3.11005191931228</Data></Cell>
    <Cell><Data ss:Type="Number">2.5233628893103002</Data></Cell>
    <Cell><Data ss:Type="Number">4.7183507549361202E-2</Data></Cell>
    <Cell><Data ss:Type="Number">0.61236256635584596</Data></Cell>
    <Cell><Data ss:Type="Number">1.8387415869813999</Data></Cell>
    <Cell><Data ss:Type="Number">7.4705016090031497</Data></Cell>
    <Cell><Data ss:Type="Number">2.0005434413423</Data></Cell>
    <Cell><Data ss:Type="Number">0.14165452485025101</Data></Cell>
    <Cell><Data ss:Type="Number">1.0250593400130199</Data></Cell>
    <Cell><Data ss:Type="Number">2.7421467329161602</Data></Cell>
    <Cell><Data ss:Type="Number">2.0399954952780899</Data></Cell>
    <Cell><Data ss:Type="Number">8.1153332060339894E-2</Data></Cell>
    <Cell><Data ss:Type="Number">0.67293419099455698</Data></Cell>
    <Cell><Data ss:Type="Number">7.13665566938705</Data></Cell>
    <Cell><Data ss:Type="Number">2.8034774286170001</Data></Cell>
    <Cell><Data ss:Type="Number">0.57531882251414301</Data></Cell>
    <Cell><Data ss:Type="Number">3.41805317267153</Data></Cell>
    <Cell><Data ss:Type="Number">0.79365079365079405</Data></Cell>
    <Cell><Data ss:Type="Number">2.32770925593822</Data></Cell>
    <Cell><Data ss:Type="Number">2.1464840744729998</Data></Cell>
    <Cell><Data ss:Type="Number">0.211364260225089</Data></Cell>
    <Cell><Data ss:Type="Number">0.28858106908186798</Data></Cell>
    <Cell><Data ss:Type="Number">1.9713633533928201</Data></Cell>
    <Cell><Data ss:Type="Number">3.4241168344187898</Data></Cell>
    <Cell><Data ss:Type="Number">1.75286904574752</Data></Cell>
    <Cell><Data ss:Type="Number">0.54746309512171298</Data></Cell>
    <Cell><Data ss:Type="Number">1.68000995561455</Data></Cell>
    <Cell><Data ss:Type="Number">3.5182250396196499</Data></Cell>
    <Cell><Data ss:Type="Number">3.2100564765895401</Data></Cell>
    <Cell><Data ss:Type="Number">0.27837808138895997</Data></Cell>
    <Cell><Data ss:Type="Number">10.883106819265601</Data></Cell>
    <Cell><Data ss:Type="Number">0.66640378548895896</Data></Cell>
    <Cell><Data ss:Type="Number">1.3915485765351701</Data></Cell>
    <Cell><Data ss:Type="Number">2.6825454108023599</Data></Cell>
    <Cell><Data ss:Type="Number">0.326900354470264</Data></Cell>
    <Cell><Data ss:Type="Number">1.0750202288752699</Data></Cell>
    <Cell><Data ss:Type="Number">2.2702815287950799</Data></Cell>
    <Cell><Data ss:Type="Number">2.2302888608607399</Data></Cell>
    <Cell><Data ss:Type="Number">8.3185178253953396</Data></Cell>
    <Cell><Data ss:Type="Number">1.1671039536777299</Data></Cell>
    <Cell><Data ss:Type="Number">2.99610263072426</Data></Cell>
    <Cell><Data ss:Type="Number">6.9337488388817299</Data></Cell>
    <Cell><Data ss:Type="Number">4.6237877887496701</Data></Cell>
    <Cell><Data ss:Type="Number">9.2937097259384807</Data></Cell>
    <Cell><Data ss:Type="Number">8.3564545889427997</Data></Cell>
    <Cell><Data ss:Type="Number">0.60690260310032196</Data></Cell>
    <Cell><Data ss:Type="Number">0.948246315548955</Data></Cell>
    <Cell><Data ss:Type="Number">5.9672638226575598</Data></Cell>
    <Cell><Data ss:Type="Number">6.1364285034725503</Data></Cell>
    <Cell><Data ss:Type="Number">2.9159543185392902</Data></Cell>
    <Cell><Data ss:Type="Number">5.0051793954233004</Data></Cell>
    <Cell><Data ss:Type="Number">7.2859788805234196</Data></Cell>
    <Cell><Data ss:Type="Number">8.2412802626179698</Data></Cell>
    <Cell><Data ss:Type="Number">4.5465474129640304</Data></Cell>
    <Cell><Data ss:Type="Number">1.9577758684178199</Data></Cell>
    <Cell><Data ss:Type="Number">6.59032951647582</Data></Cell>
    <Cell><Data ss:Type="Number">2.7136896908319401</Data></Cell>
    <Cell><Data ss:Type="Number">4.4156960984090796</Data></Cell>
    <Cell><Data ss:Type="Number">6.8312101910827998</Data></Cell>
    <Cell><Data ss:Type="Number">7.4581944503044904</Data></Cell>
    <Cell><Data ss:Type="Number">0.41094408997512699</Data></Cell>
    <Cell><Data ss:Type="Number">1.01038850149424</Data></Cell>
    <Cell><Data ss:Type="Number">3.1764580898757</Data></Cell>
    <Cell><Data ss:Type="Number">5.5430980356982698</Data></Cell>
    <Cell><Data ss:Type="Number">2.87961014508805</Data></Cell>
    <Cell><Data ss:Type="Number">3.0330442185920301</Data></Cell>
    <Cell><Data ss:Type="Number">4.4236804311980302</Data></Cell>
    <Cell><Data ss:Type="Number">4.4552918449013399</Data></Cell>
    <Cell><Data ss:Type="Number">1.20493479928407</Data></Cell>
    <Cell><Data ss:Type="Number">1.9214882354741001</Data></Cell>
    <Cell><Data ss:Type="Number">1.9664058283864001</Data></Cell>
    <Cell><Data ss:Type="Number">3.4356366187302698</Data></Cell>
    <Cell><Data ss:Type="Number">3.8884912005834802</Data></Cell>
    <Cell><Data ss:Type="Number">3.85145693538009</Data></Cell>
    <Cell><Data ss:Type="Number">1.7492916600672299</Data></Cell>
    <Cell><Data ss:Type="Number">2.9631149069481202</Data></Cell>
    <Cell><Data ss:Type="Number">3.6271066763290398</Data></Cell>
    <Cell><Data ss:Type="Number">3.94022234372152</Data></Cell>
    <Cell><Data ss:Type="Number">3.8575928761240998</Data></Cell>
    <Cell><Data ss:Type="Number">3.1155161154008701</Data></Cell>
    <Cell><Data ss:Type="Number">4.7047935632531299</Data></Cell>
    <Cell><Data ss:Type="Number">1.8861837577425999</Data></Cell>
    <Cell><Data ss:Type="Number">1.8376181641487801</Data></Cell>
    <Cell><Data ss:Type="Number">2.3735810113519098</Data></Cell>
    <Cell><Data ss:Type="Number">3.8132650834275701</Data></Cell>
    <Cell><Data ss:Type="Number">3.6996891361256501</Data></Cell>
    <Cell><Data ss:Type="Number">0.62279989168697503</Data></Cell>
    <Cell><Data ss:Type="Number">0.94466332378223505</Data></Cell>
    <Cell><Data ss:Type="Number">0.778150747635032</Data></Cell>
    <Cell><Data ss:Type="Number">1.34545791964369</Data></Cell>
    <Cell><Data ss:Type="Number">1.9066179129666101</Data></Cell>
    <Cell><Data ss:Type="Number">2.3245753836346199</Data></Cell>
    <Cell><Data ss:Type="Number">3.0448075909330501</Data></Cell>
    <Cell><Data ss:Type="Number">3.6055603822762801</Data></Cell>
    <Cell><Data ss:Type="Number">0.83167942538512396</Data></Cell>
    <Cell><Data ss:Type="Number">1.14573001812647</Data></Cell>
    <Cell><Data ss:Type="Number">1.3718445242872499</Data></Cell>
    <Cell><Data ss:Type="Number">1.56607185506159</Data></Cell>
    <Cell><Data ss:Type="Number">1.3759742004837401</Data></Cell>
    <Cell><Data ss:Type="Number">2.33002721363831</Data></Cell>
    <Cell><Data ss:Type="Number">2.8422084286181</Data></Cell>
    <Cell><Data ss:Type="Number">3.4205557054221698</Data></Cell>
    <Cell><Data ss:Type="Number">0.40443035065949701</Data></Cell>
   </Row>
   <Row>
    <Cell><Data ss:Type="String">k__Bacteria;p__Firmicutes</Data></Cell>
    <Cell><Data ss:Type="Number">70.7603271890451</Data></Cell>
    <Cell><Data ss:Type="Number">67.5624059136765</Data></Cell>
    <Cell><Data ss:Type="Number">52.160819153741897</Data></Cell>
    <Cell><Data ss:Type="Number">50.930555966505899</Data></Cell>
    <Cell><Data ss:Type="Number">77.612705928775796</Data></Cell>
    <Cell><Data ss:Type="Number">69.969059664673694</Data></Cell>
    <Cell><Data ss:Type="Number">66.995937494732203</Data></Cell>
    <Cell><Data ss:Type="Number">67.050480938004597</Data></Cell>
    <Cell><Data ss:Type="Number">75.118048539084896</Data></Cell>
    <Cell><Data ss:Type="Number">74.975516046406497</Data></Cell>
    <Cell><Data ss:Type="Number">54.6451989872103</Data></Cell>
    <Cell><Data ss:Type="Number">51.909944045468599</Data></Cell>
    <Cell><Data ss:Type="Number">50.323892738776699</Data></Cell>
    <Cell><Data ss:Type="Number">57.799253984401503</Data></Cell>
    <Cell><Data ss:Type="Number">52.297657871331197</Data></Cell>
    <Cell><Data ss:Type="Number">81.086739216536799</Data></Cell>
    <Cell><Data ss:Type="Number">70.138109139905694</Data></Cell>
    <Cell><Data ss:Type="Number">88.380808211338604</Data></Cell>
    <Cell><Data ss:Type="Number">53.291491130026102</Data></Cell>
    <Cell><Data ss:Type="Number">54.477691124197598</Data></Cell>
    <Cell><Data ss:Type="Number">89.489520647437203</Data></Cell>
    <Cell><Data ss:Type="Number">82.468570598067004</Data></Cell>
    <Cell><Data ss:Type="Number">79.206740999234</Data></Cell>
    <Cell><Data ss:Type="Number">80.872328430116298</Data></Cell>
    <Cell><Data ss:Type="Number">94.229094076655002</Data></Cell>
    <Cell><Data ss:Type="Number">87.400839016243495</Data></Cell>
    <Cell><Data ss:Type="Number">83.009096727893393</Data></Cell>
    <Cell><Data ss:Type="Number">70.523425994945697</Data></Cell>
    <Cell><Data ss:Type="Number">83.110862033829207</Data></Cell>
    <Cell><Data ss:Type="Number">91.6666666666667</Data></Cell>
    <Cell><Data ss:Type="Number">82.601298128426507</Data></Cell>
    <Cell><Data ss:Type="Number">78.540986673873704</Data></Cell>
    <Cell><Data ss:Type="Number">79.666007046672107</Data></Cell>
    <Cell><Data ss:Type="Number">93.956463624212304</Data></Cell>
    <Cell><Data ss:Type="Number">87.798119742701601</Data></Cell>
    <Cell><Data ss:Type="Number">71.750737975342901</Data></Cell>
    <Cell><Data ss:Type="Number">80.018743021215499</Data></Cell>
    <Cell><Data ss:Type="Number">66.789720970371107</Data></Cell>
    <Cell><Data ss:Type="Number">71.135405444945405</Data></Cell>
    <Cell><Data ss:Type="Number">63.133640552995402</Data></Cell>
    <Cell><Data ss:Type="Number">57.943856823921202</Data></Cell>
    <Cell><Data ss:Type="Number">54.846899523003501</Data></Cell>
    <Cell><Data ss:Type="Number">89.870985451550894</Data></Cell>
    <Cell><Data ss:Type="Number">87.719765583377693</Data></Cell>
    <Cell><Data ss:Type="Number">82.880265615272904</Data></Cell>
    <Cell><Data ss:Type="Number">72.616933096506799</Data></Cell>
    <Cell><Data ss:Type="Number">83.286170937483604</Data></Cell>
    <Cell><Data ss:Type="Number">73.599569850425297</Data></Cell>
    <Cell><Data ss:Type="Number">61.7414029120173</Data></Cell>
    <Cell><Data ss:Type="Number">56.719492868462801</Data></Cell>
    <Cell><Data ss:Type="Number">57.711787210785197</Data></Cell>
    <Cell><Data ss:Type="Number">89.597450642833607</Data></Cell>
    <Cell><Data ss:Type="Number">59.029268001907496</Data></Cell>
    <Cell><Data ss:Type="Number">89.089116719242895</Data></Cell>
    <Cell><Data ss:Type="Number">87.610111068556094</Data></Cell>
    <Cell><Data ss:Type="Number">81.169252977264506</Data></Cell>
    <Cell><Data ss:Type="Number">70.968885387948006</Data></Cell>
    <Cell><Data ss:Type="Number">65.004045775054905</Data></Cell>
    <Cell><Data ss:Type="Number">59.693824417676304</Data></Cell>
    <Cell><Data ss:Type="Number">57.483003660750001</Data></Cell>
    <Cell><Data ss:Type="Number">64.041759681321807</Data></Cell>
    <Cell><Data ss:Type="Number">70.342893332127005</Data></Cell>
    <Cell><Data ss:Type="Number">54.595647937642099</Data></Cell>
    <Cell><Data ss:Type="Number">66.565786713810596</Data></Cell>
    <Cell><Data ss:Type="Number">71.907043785007104</Data></Cell>
    <Cell><Data ss:Type="Number">62.4879276768892</Data></Cell>
    <Cell><Data ss:Type="Number">65.669377434565703</Data></Cell>
    <Cell><Data ss:Type="Number">59.513015501608699</Data></Cell>
    <Cell><Data ss:Type="Number">58.448531931909102</Data></Cell>
    <Cell><Data ss:Type="Number">47.557674958113203</Data></Cell>
    <Cell><Data ss:Type="Number">46.322899819237001</Data></Cell>
    <Cell><Data ss:Type="Number">72.00300895849</Data></Cell>
    <Cell><Data ss:Type="Number">70.852559876950096</Data></Cell>
    <Cell><Data ss:Type="Number">69.177110143602803</Data></Cell>
    <Cell><Data ss:Type="Number">66.928190398030395</Data></Cell>
    <Cell><Data ss:Type="Number">55.820830929024801</Data></Cell>
    <Cell><Data ss:Type="Number">61.028599484472799</Data></Cell>
    <Cell><Data ss:Type="Number">53.587679383969203</Data></Cell>
    <Cell><Data ss:Type="Number">73.301715223050294</Data></Cell>
    <Cell><Data ss:Type="Number">71.269933259800695</Data></Cell>
    <Cell><Data ss:Type="Number">68.296178343948995</Data></Cell>
    <Cell><Data ss:Type="Number">69.395102878922103</Data></Cell>
    <Cell><Data ss:Type="Number">57.586244187303997</Data></Cell>
    <Cell><Data ss:Type="Number">58.019069304112698</Data></Cell>
    <Cell><Data ss:Type="Number">54.238818655051503</Data></Cell>
    <Cell><Data ss:Type="Number">51.923939366759399</Data></Cell>
    <Cell><Data ss:Type="Number">63.329272344667203</Data></Cell>
    <Cell><Data ss:Type="Number">56.8349917522482</Data></Cell>
    <Cell><Data ss:Type="Number">59.399656034467498</Data></Cell>
    <Cell><Data ss:Type="Number">58.2378915413274</Data></Cell>
    <Cell><Data ss:Type="Number">50.092687292252599</Data></Cell>
    <Cell><Data ss:Type="Number">50.864363736499101</Data></Cell>
    <Cell><Data ss:Type="Number">62.442660550458697</Data></Cell>
    <Cell><Data ss:Type="Number">61.527534198526801</Data></Cell>
    <Cell><Data ss:Type="Number">62.128067640027602</Data></Cell>
    <Cell><Data ss:Type="Number">63.459876826914197</Data></Cell>
    <Cell><Data ss:Type="Number">64.755468736251203</Data></Cell>
    <Cell><Data ss:Type="Number">63.698579047476997</Data></Cell>
    <Cell><Data ss:Type="Number">61.514019733541403</Data></Cell>
    <Cell><Data ss:Type="Number">64.530708948423495</Data></Cell>
    <Cell><Data ss:Type="Number">61.501504672403797</Data></Cell>
    <Cell><Data ss:Type="Number">60.808267066190297</Data></Cell>
    <Cell><Data ss:Type="Number">58.140369433007201</Data></Cell>
    <Cell><Data ss:Type="Number">65.274432209222297</Data></Cell>
    <Cell><Data ss:Type="Number">65.131195335276999</Data></Cell>
    <Cell><Data ss:Type="Number">62.940279086463001</Data></Cell>
    <Cell><Data ss:Type="Number">60.163085530623199</Data></Cell>
    <Cell><Data ss:Type="Number">60.906822643979098</Data></Cell>
    <Cell><Data ss:Type="Number">51.110208502572398</Data></Cell>
    <Cell><Data ss:Type="Number">53.039935530085998</Data></Cell>
    <Cell><Data ss:Type="Number">47.665547757094899</Data></Cell>
    <Cell><Data ss:Type="Number">48.617425999814401</Data></Cell>
    <Cell><Data ss:Type="Number">63.904849921645798</Data></Cell>
    <Cell><Data ss:Type="Number">64.093165156413605</Data></Cell>
    <Cell><Data ss:Type="Number">63.4665260938324</Data></Cell>
    <Cell><Data ss:Type="Number">62.747808229997602</Data></Cell>
    <Cell><Data ss:Type="Number">53.548813911728601</Data></Cell>
    <Cell><Data ss:Type="Number">53.178973289100199</Data></Cell>
    <Cell><Data ss:Type="Number">51.892118893192098</Data></Cell>
    <Cell><Data ss:Type="Number">51.062813470265098</Data></Cell>
    <Cell><Data ss:Type="Number">66.189196452566506</Data></Cell>
    <Cell><Data ss:Type="Number">64.224186402177097</Data></Cell>
    <Cell><Data ss:Type="Number">61.563033140948903</Data></Cell>
    <Cell><Data ss:Type="Number">61.953061775020203</Data></Cell>
    <Cell><Data ss:Type="Number">58.780274828806498</Data></Cell>
   </Row>
   <Row>
    <Cell><Data ss:Type="String">k__Bacteria;p__Fusobacteria</Data></Cell>
    <Cell><Data ss:Type="Number">0</Data></Cell>
    <Cell><Data ss:Type="Number">0</Data></Cell>
    <Cell><Data ss:Type="Number">0</Data></Cell>
    <Cell><Data ss:Type="Number">0</Data></Cell>
    <Cell><Data ss:Type="Number">0</Data></Cell>
    <Cell><Data ss:Type="Number">0</Data></Cell>
    <Cell><Data ss:Type="Number">0</Data></Cell>
    <Cell><Data ss:Type="Number">0</Data></Cell>
    <Cell><Data ss:Type="Number">0</Data></Cell>
    <Cell><Data ss:Type="Number">0</Data></Cell>
    <Cell><Data ss:Type="Number">0</Data></Cell>
    <Cell><Data ss:Type="Number">0</Data></Cell>
    <Cell><Data ss:Type="Number">0</Data></Cell>
    <Cell><Data ss:Type="Number">0</Data></Cell>
    <Cell><Data ss:Type="Number">0</Data></Cell>
    <Cell><Data ss:Type="Number">3.7720903038418701E-3</Data></Cell>
    <Cell><Data ss:Type="Number">0</Data></Cell>
    <Cell><Data ss:Type="Number">3.6921486459044802E-3</Data></Cell>
    <Cell><Data ss:Type="Number">0</Data></Cell>
    <Cell><Data ss:Type="Number">0</Data></Cell>
    <Cell><Data ss:Type="Number">6.2253579580825898E-3</Data></Cell>
    <Cell><Data ss:Type="Number">0</Data></Cell>
    <Cell><Data ss:Type="Number">0</Data></Cell>
    <Cell><Data ss:Type="Number">0</Data></Cell>
    <Cell><Data ss:Type="Number">0</Data></Cell>
    <Cell><Data ss:Type="Number">0</Data></Cell>
    <Cell><Data ss:Type="Number">0</Data></Cell>
    <Cell><Data ss:Type="Number">0</Data></Cell>
    <Cell><Data ss:Type="Number">0</Data></Cell>
    <Cell><Data ss:Type="Number">0</Data></Cell>
    <Cell><Data ss:Type="Number">0</Data></Cell>
    <Cell><Data ss:Type="Number">0</Data></Cell>
    <Cell><Data ss:Type="Number">0</Data></Cell>
    <Cell><Data ss:Type="Number">0</Data></Cell>
    <Cell><Data ss:Type="Number">0</Data></Cell>
    <Cell><Data ss:Type="Number">0</Data></Cell>
    <Cell><Data ss:Type="Number">0</Data></Cell>
    <Cell><Data ss:Type="Number">0</Data></Cell>
    <Cell><Data ss:Type="Number">0</Data></Cell>
    <Cell><Data ss:Type="Number">0</Data></Cell>
    <Cell><Data ss:Type="Number">0</Data></Cell>
    <Cell><Data ss:Type="Number">0</Data></Cell>
    <Cell><Data ss:Type="Number">0</Data></Cell>
    <Cell><Data ss:Type="Number">0</Data></Cell>
    <Cell><Data ss:Type="Number">0</Data></Cell>
    <Cell><Data ss:Type="Number">0</Data></Cell>
    <Cell><Data ss:Type="Number">7.86039930828486E-3</Data></Cell>
    <Cell><Data ss:Type="Number">0</Data></Cell>
    <Cell><Data ss:Type="Number">0</Data></Cell>
    <Cell><Data ss:Type="Number">0</Data></Cell>
    <Cell><Data ss:Type="Number">0</Data></Cell>
    <Cell><Data ss:Type="Number">0</Data></Cell>
    <Cell><Data ss:Type="Number">0</Data></Cell>
    <Cell><Data ss:Type="Number">0</Data></Cell>
    <Cell><Data ss:Type="Number">0</Data></Cell>
    <Cell><Data ss:Type="Number">0</Data></Cell>
    <Cell><Data ss:Type="Number">0</Data></Cell>
    <Cell><Data ss:Type="Number">0</Data></Cell>
    <Cell><Data ss:Type="Number">0</Data></Cell>
    <Cell><Data ss:Type="Number">0</Data></Cell>
    <Cell><Data ss:Type="Number">0</Data></Cell>
    <Cell><Data ss:Type="Number">0</Data></Cell>
    <Cell><Data ss:Type="Number">0</Data></Cell>
    <Cell><Data ss:Type="Number">0</Data></Cell>
    <Cell><Data ss:Type="Number">0</Data></Cell>
    <Cell><Data ss:Type="Number">0</Data></Cell>
    <Cell><Data ss:Type="Number">0</Data></Cell>
    <Cell><Data ss:Type="Number">0</Data></Cell>
    <Cell><Data ss:Type="Number">0</Data></Cell>
    <Cell><Data ss:Type="Number">0</Data></Cell>
    <Cell><Data ss:Type="Number">0</Data></Cell>
    <Cell><Data ss:Type="Number">0</Data></Cell>
    <Cell><Data ss:Type="Number">0</Data></Cell>
    <Cell><Data ss:Type="Number">0</Data></Cell>
    <Cell><Data ss:Type="Number">0</Data></Cell>
    <Cell><Data ss:Type="Number">0</Data></Cell>
    <Cell><Data ss:Type="Number">0</Data></Cell>
    <Cell><Data ss:Type="Number">0</Data></Cell>
    <Cell><Data ss:Type="Number">0</Data></Cell>
    <Cell><Data ss:Type="Number">0</Data></Cell>
    <Cell><Data ss:Type="Number">0</Data></Cell>
    <Cell><Data ss:Type="Number">0</Data></Cell>
    <Cell><Data ss:Type="Number">0</Data></Cell>
    <Cell><Data ss:Type="Number">0</Data></Cell>
    <Cell><Data ss:Type="Number">0</Data></Cell>
    <Cell><Data ss:Type="Number">0</Data></Cell>
    <Cell><Data ss:Type="Number">0</Data></Cell>
    <Cell><Data ss:Type="Number">0</Data></Cell>
    <Cell><Data ss:Type="Number">0</Data></Cell>
    <Cell><Data ss:Type="Number">0</Data></Cell>
    <Cell><Data ss:Type="Number">0</Data></Cell>
    <Cell><Data ss:Type="Number">0</Data></Cell>
    <Cell><Data ss:Type="Number">0</Data></Cell>
    <Cell><Data ss:Type="Number">0</Data></Cell>
    <Cell><Data ss:Type="Number">0</Data></Cell>
    <Cell><Data ss:Type="Number">0</Data></Cell>
    <Cell><Data ss:Type="Number">0</Data></Cell>
    <Cell><Data ss:Type="Number">0</Data></Cell>
    <Cell><Data ss:Type="Number">0</Data></Cell>
    <Cell><Data ss:Type="Number">0</Data></Cell>
    <Cell><Data ss:Type="Number">0</Data></Cell>
    <Cell><Data ss:Type="Number">0</Data></Cell>
    <Cell><Data ss:Type="Number">0</Data></Cell>
    <Cell><Data ss:Type="Number">0</Data></Cell>
    <Cell><Data ss:Type="Number">0</Data></Cell>
    <Cell><Data ss:Type="Number">0</Data></Cell>
    <Cell><Data ss:Type="Number">3.9680177767196399E-3</Data></Cell>
    <Cell><Data ss:Type="Number">0</Data></Cell>
    <Cell><Data ss:Type="Number">0</Data></Cell>
    <Cell><Data ss:Type="Number">0</Data></Cell>
    <Cell><Data ss:Type="Number">0</Data></Cell>
    <Cell><Data ss:Type="Number">0</Data></Cell>
    <Cell><Data ss:Type="Number">0</Data></Cell>
    <Cell><Data ss:Type="Number">0</Data></Cell>
    <Cell><Data ss:Type="Number">0</Data></Cell>
    <Cell><Data ss:Type="Number">0</Data></Cell>
    <Cell><Data ss:Type="Number">0</Data></Cell>
    <Cell><Data ss:Type="Number">0</Data></Cell>
    <Cell><Data ss:Type="Number">0</Data></Cell>
    <Cell><Data ss:Type="Number">0</Data></Cell>
    <Cell><Data ss:Type="Number">0</Data></Cell>
    <Cell><Data ss:Type="Number">0</Data></Cell>
    <Cell><Data ss:Type="Number">0</Data></Cell>
    <Cell><Data ss:Type="Number">0</Data></Cell>
    <Cell><Data ss:Type="Number">0</Data></Cell>
   </Row>
   <Row>
    <Cell><Data ss:Type="String">k__Bacteria;p__Gemmatimonadetes</Data></Cell>
    <Cell><Data ss:Type="Number">0</Data></Cell>
    <Cell><Data ss:Type="Number">0</Data></Cell>
    <Cell><Data ss:Type="Number">0</Data></Cell>
    <Cell><Data ss:Type="Number">0</Data></Cell>
    <Cell><Data ss:Type="Number">0</Data></Cell>
    <Cell><Data ss:Type="Number">0</Data></Cell>
    <Cell><Data ss:Type="Number">0</Data></Cell>
    <Cell><Data ss:Type="Number">0</Data></Cell>
    <Cell><Data ss:Type="Number">0</Data></Cell>
    <Cell><Data ss:Type="Number">0</Data></Cell>
    <Cell><Data ss:Type="Number">0</Data></Cell>
    <Cell><Data ss:Type="Number">0</Data></Cell>
    <Cell><Data ss:Type="Number">0</Data></Cell>
    <Cell><Data ss:Type="Number">0</Data></Cell>
    <Cell><Data ss:Type="Number">0</Data></Cell>
    <Cell><Data ss:Type="Number">0</Data></Cell>
    <Cell><Data ss:Type="Number">0</Data></Cell>
    <Cell><Data ss:Type="Number">0</Data></Cell>
    <Cell><Data ss:Type="Number">0</Data></Cell>
    <Cell><Data ss:Type="Number">0</Data></Cell>
    <Cell><Data ss:Type="Number">0</Data></Cell>
    <Cell><Data ss:Type="Number">0</Data></Cell>
    <Cell><Data ss:Type="Number">0</Data></Cell>
    <Cell><Data ss:Type="Number">0</Data></Cell>
    <Cell><Data ss:Type="Number">0</Data></Cell>
    <Cell><Data ss:Type="Number">0</Data></Cell>
    <Cell><Data ss:Type="Number">0</Data></Cell>
    <Cell><Data ss:Type="Number">0</Data></Cell>
    <Cell><Data ss:Type="Number">0</Data></Cell>
    <Cell><Data ss:Type="Number">0</Data></Cell>
    <Cell><Data ss:Type="Number">0</Data></Cell>
    <Cell><Data ss:Type="Number">0</Data></Cell>
    <Cell><Data ss:Type="Number">0</Data></Cell>
    <Cell><Data ss:Type="Number">0</Data></Cell>
    <Cell><Data ss:Type="Number">0</Data></Cell>
    <Cell><Data ss:Type="Number">0</Data></Cell>
    <Cell><Data ss:Type="Number">0</Data></Cell>
    <Cell><Data ss:Type="Number">0</Data></Cell>
    <Cell><Data ss:Type="Number">0</Data></Cell>
    <Cell><Data ss:Type="Number">0</Data></Cell>
    <Cell><Data ss:Type="Number">0</Data></Cell>
    <Cell><Data ss:Type="Number">0</Data></Cell>
    <Cell><Data ss:Type="Number">0</Data></Cell>
    <Cell><Data ss:Type="Number">0</Data></Cell>
    <Cell><Data ss:Type="Number">0</Data></Cell>
    <Cell><Data ss:Type="Number">0</Data></Cell>
    <Cell><Data ss:Type="Number">0</Data></Cell>
    <Cell><Data ss:Type="Number">0</Data></Cell>
    <Cell><Data ss:Type="Number">0</Data></Cell>
    <Cell><Data ss:Type="Number">0</Data></Cell>
    <Cell><Data ss:Type="Number">0</Data></Cell>
    <Cell><Data ss:Type="Number">0</Data></Cell>
    <Cell><Data ss:Type="Number">0</Data></Cell>
    <Cell><Data ss:Type="Number">0</Data></Cell>
    <Cell><Data ss:Type="Number">0</Data></Cell>
    <Cell><Data ss:Type="Number">0</Data></Cell>
    <Cell><Data ss:Type="Number">0</Data></Cell>
    <Cell><Data ss:Type="Number">1.15593572997341E-2</Data></Cell>
    <Cell><Data ss:Type="Number">0</Data></Cell>
    <Cell><Data ss:Type="Number">0</Data></Cell>
    <Cell><Data ss:Type="Number">4.01021267494553E-3</Data></Cell>
    <Cell><Data ss:Type="Number">0</Data></Cell>
    <Cell><Data ss:Type="Number">0</Data></Cell>
    <Cell><Data ss:Type="Number">0</Data></Cell>
    <Cell><Data ss:Type="Number">0</Data></Cell>
    <Cell><Data ss:Type="Number">0</Data></Cell>
    <Cell><Data ss:Type="Number">0</Data></Cell>
    <Cell><Data ss:Type="Number">0</Data></Cell>
    <Cell><Data ss:Type="Number">0</Data></Cell>
    <Cell><Data ss:Type="Number">0</Data></Cell>
    <Cell><Data ss:Type="Number">0</Data></Cell>
    <Cell><Data ss:Type="Number">0</Data></Cell>
    <Cell><Data ss:Type="Number">0</Data></Cell>
    <Cell><Data ss:Type="Number">0</Data></Cell>
    <Cell><Data ss:Type="Number">0</Data></Cell>
    <Cell><Data ss:Type="Number">0</Data></Cell>
    <Cell><Data ss:Type="Number">0</Data></Cell>
    <Cell><Data ss:Type="Number">0</Data></Cell>
    <Cell><Data ss:Type="Number">0</Data></Cell>
    <Cell><Data ss:Type="Number">0</Data></Cell>
    <Cell><Data ss:Type="Number">0</Data></Cell>
    <Cell><Data ss:Type="Number">0</Data></Cell>
    <Cell><Data ss:Type="Number">0</Data></Cell>
    <Cell><Data ss:Type="Number">0</Data></Cell>
    <Cell><Data ss:Type="Number">0</Data></Cell>
    <Cell><Data ss:Type="Number">0</Data></Cell>
    <Cell><Data ss:Type="Number">0</Data></Cell>
    <Cell><Data ss:Type="Number">0</Data></Cell>
    <Cell><Data ss:Type="Number">0</Data></Cell>
    <Cell><Data ss:Type="Number">3.44970332551401E-3</Data></Cell>
    <Cell><Data ss:Type="Number">0</Data></Cell>
    <Cell><Data ss:Type="Number">0</Data></Cell>
    <Cell><Data ss:Type="Number">0</Data></Cell>
    <Cell><Data ss:Type="Number">0</Data></Cell>
    <Cell><Data ss:Type="Number">0</Data></Cell>
    <Cell><Data ss:Type="Number">0</Data></Cell>
    <Cell><Data ss:Type="Number">0</Data></Cell>
    <Cell><Data ss:Type="Number">0</Data></Cell>
    <Cell><Data ss:Type="Number">0</Data></Cell>
    <Cell><Data ss:Type="Number">0</Data></Cell>
    <Cell><Data ss:Type="Number">0</Data></Cell>
    <Cell><Data ss:Type="Number">0</Data></Cell>
    <Cell><Data ss:Type="Number">0</Data></Cell>
    <Cell><Data ss:Type="Number">0</Data></Cell>
    <Cell><Data ss:Type="Number">0</Data></Cell>
    <Cell><Data ss:Type="Number">0</Data></Cell>
    <Cell><Data ss:Type="Number">0</Data></Cell>
    <Cell><Data ss:Type="Number">0</Data></Cell>
    <Cell><Data ss:Type="Number">0</Data></Cell>
    <Cell><Data ss:Type="Number">0</Data></Cell>
    <Cell><Data ss:Type="Number">0</Data></Cell>
    <Cell><Data ss:Type="Number">0</Data></Cell>
    <Cell><Data ss:Type="Number">0</Data></Cell>
    <Cell><Data ss:Type="Number">0</Data></Cell>
    <Cell><Data ss:Type="Number">0</Data></Cell>
    <Cell><Data ss:Type="Number">0</Data></Cell>
    <Cell><Data ss:Type="Number">0</Data></Cell>
    <Cell><Data ss:Type="Number">0</Data></Cell>
    <Cell><Data ss:Type="Number">0</Data></Cell>
    <Cell><Data ss:Type="Number">0</Data></Cell>
    <Cell><Data ss:Type="Number">0</Data></Cell>
    <Cell><Data ss:Type="Number">6.7471830510761801E-3</Data></Cell>
    <Cell><Data ss:Type="Number">0</Data></Cell>
    <Cell><Data ss:Type="Number">0</Data></Cell>
    <Cell><Data ss:Type="Number">0</Data></Cell>
   </Row>
   <Row>
    <Cell><Data ss:Type="String">k__Bacteria;p__Lentisphaerae</Data></Cell>
    <Cell><Data ss:Type="Number">0</Data></Cell>
    <Cell><Data ss:Type="Number">0</Data></Cell>
    <Cell><Data ss:Type="Number">1.5057973196807699E-2</Data></Cell>
    <Cell><Data ss:Type="Number">4.1423795011391498E-2</Data></Cell>
    <Cell><Data ss:Type="Number">0</Data></Cell>
    <Cell><Data ss:Type="Number">0</Data></Cell>
    <Cell><Data ss:Type="Number">1.8542555164101599E-2</Data></Cell>
    <Cell><Data ss:Type="Number">1.6382316459547401E-2</Data></Cell>
    <Cell><Data ss:Type="Number">0</Data></Cell>
    <Cell><Data ss:Type="Number">1.3183667319572099E-2</Data></Cell>
    <Cell><Data ss:Type="Number">0</Data></Cell>
    <Cell><Data ss:Type="Number">1.7623474467991399E-2</Data></Cell>
    <Cell><Data ss:Type="Number">1.50647785477553E-2</Data></Cell>
    <Cell><Data ss:Type="Number">0</Data></Cell>
    <Cell><Data ss:Type="Number">0</Data></Cell>
    <Cell><Data ss:Type="Number">0</Data></Cell>
    <Cell><Data ss:Type="Number">9.3569877984879101E-3</Data></Cell>
    <Cell><Data ss:Type="Number">0</Data></Cell>
    <Cell><Data ss:Type="Number">3.43908520333591E-2</Data></Cell>
    <Cell><Data ss:Type="Number">1.3263303093002299E-2</Data></Cell>
    <Cell><Data ss:Type="Number">0</Data></Cell>
    <Cell><Data ss:Type="Number">7.2669137417338903E-3</Data></Cell>
    <Cell><Data ss:Type="Number">6.8090901353306697E-3</Data></Cell>
    <Cell><Data ss:Type="Number">0</Data></Cell>
    <Cell><Data ss:Type="Number">0</Data></Cell>
    <Cell><Data ss:Type="Number">0</Data></Cell>
    <Cell><Data ss:Type="Number">5.8188024904474696E-3</Data></Cell>
    <Cell><Data ss:Type="Number">1.27265785502609E-2</Data></Cell>
    <Cell><Data ss:Type="Number">1.8680796141566501E-2</Data></Cell>
    <Cell><Data ss:Type="Number">0</Data></Cell>
    <Cell><Data ss:Type="Number">6.3015943033587502E-3</Data></Cell>
    <Cell><Data ss:Type="Number">0</Data></Cell>
    <Cell><Data ss:Type="Number">1.28706340396094E-2</Data></Cell>
    <Cell><Data ss:Type="Number">0</Data></Cell>
    <Cell><Data ss:Type="Number">0</Data></Cell>
    <Cell><Data ss:Type="Number">1.08525785726689E-2</Data></Cell>
    <Cell><Data ss:Type="Number">3.9878768543627399E-3</Data></Cell>
    <Cell><Data ss:Type="Number">0</Data></Cell>
    <Cell><Data ss:Type="Number">6.6499088962481204E-3</Data></Cell>
    <Cell><Data ss:Type="Number">0</Data></Cell>
    <Cell><Data ss:Type="Number">0</Data></Cell>
    <Cell><Data ss:Type="Number">4.2314202184951501E-2</Data></Cell>
    <Cell><Data ss:Type="Number">0</Data></Cell>
    <Cell><Data ss:Type="Number">0</Data></Cell>
    <Cell><Data ss:Type="Number">0</Data></Cell>
    <Cell><Data ss:Type="Number">1.3157029142819601E-2</Data></Cell>
    <Cell><Data ss:Type="Number">0</Data></Cell>
    <Cell><Data ss:Type="Number">0</Data></Cell>
    <Cell><Data ss:Type="Number">8.2963454598249508E-3</Data></Cell>
    <Cell><Data ss:Type="Number">1.1885895404120401E-2</Data></Cell>
    <Cell><Data ss:Type="Number">5.8298415011841902E-2</Data></Cell>
    <Cell><Data ss:Type="Number">1.465147796784E-2</Data></Cell>
    <Cell><Data ss:Type="Number">2.9804482594182201E-3</Data></Cell>
    <Cell><Data ss:Type="Number">0</Data></Cell>
    <Cell><Data ss:Type="Number">0</Data></Cell>
    <Cell><Data ss:Type="Number">7.2176109707686696E-3</Data></Cell>
    <Cell><Data ss:Type="Number">2.3631350925561199E-2</Data></Cell>
    <Cell><Data ss:Type="Number">0</Data></Cell>
    <Cell><Data ss:Type="Number">3.4713784843961502E-2</Data></Cell>
    <Cell><Data ss:Type="Number">0</Data></Cell>
    <Cell><Data ss:Type="Number">4.01021267494553E-3</Data></Cell>
    <Cell><Data ss:Type="Number">0</Data></Cell>
    <Cell><Data ss:Type="Number">3.2478077297824003E-2</Data></Cell>
    <Cell><Data ss:Type="Number">1.3483954094627401E-2</Data></Cell>
    <Cell><Data ss:Type="Number">3.7930990883918501E-3</Data></Cell>
    <Cell><Data ss:Type="Number">4.74976646981523E-3</Data></Cell>
    <Cell><Data ss:Type="Number">1.50345110366979E-2</Data></Cell>
    <Cell><Data ss:Type="Number">0</Data></Cell>
    <Cell><Data ss:Type="Number">0</Data></Cell>
    <Cell><Data ss:Type="Number">3.8664776388709902E-2</Data></Cell>
    <Cell><Data ss:Type="Number">4.7569213205213602E-2</Data></Cell>
    <Cell><Data ss:Type="Number">6.8385420228407297E-3</Data></Cell>
    <Cell><Data ss:Type="Number">1.2556110117085699E-2</Data></Cell>
    <Cell><Data ss:Type="Number">2.1648666201621199E-2</Data></Cell>
    <Cell><Data ss:Type="Number">1.47722609766106E-2</Data></Cell>
    <Cell><Data ss:Type="Number">2.4043085208693998E-2</Data></Cell>
    <Cell><Data ss:Type="Number">0</Data></Cell>
    <Cell><Data ss:Type="Number">0</Data></Cell>
    <Cell><Data ss:Type="Number">0</Data></Cell>
    <Cell><Data ss:Type="Number">3.7389467387037101E-3</Data></Cell>
    <Cell><Data ss:Type="Number">1.01331789229878E-2</Data></Cell>
    <Cell><Data ss:Type="Number">1.2657693768195401E-2</Data></Cell>
    <Cell><Data ss:Type="Number">0</Data></Cell>
    <Cell><Data ss:Type="Number">0</Data></Cell>
    <Cell><Data ss:Type="Number">2.1247211303516401E-2</Data></Cell>
    <Cell><Data ss:Type="Number">0</Data></Cell>
    <Cell><Data ss:Type="Number">0</Data></Cell>
    <Cell><Data ss:Type="Number">0</Data></Cell>
    <Cell><Data ss:Type="Number">8.8650910444850305E-3</Data></Cell>
    <Cell><Data ss:Type="Number">1.2073961639299E-2</Data></Cell>
    <Cell><Data ss:Type="Number">6.39222705190488E-3</Data></Cell>
    <Cell><Data ss:Type="Number">6.1193892849493604E-3</Data></Cell>
    <Cell><Data ss:Type="Number">2.5296815974096099E-2</Data></Cell>
    <Cell><Data ss:Type="Number">1.22763942476324E-2</Data></Cell>
    <Cell><Data ss:Type="Number">1.48570348059806E-2</Data></Cell>
    <Cell><Data ss:Type="Number">1.28688298556853E-2</Data></Cell>
    <Cell><Data ss:Type="Number">1.4078806117241299E-2</Data></Cell>
    <Cell><Data ss:Type="Number">9.3238354529519302E-3</Data></Cell>
    <Cell><Data ss:Type="Number">2.41559358566996E-2</Data></Cell>
    <Cell><Data ss:Type="Number">1.0934937124111499E-2</Data></Cell>
    <Cell><Data ss:Type="Number">1.93583584112067E-2</Data></Cell>
    <Cell><Data ss:Type="Number">3.4574161576581802E-2</Data></Cell>
    <Cell><Data ss:Type="Number">3.77743361160428E-3</Data></Cell>
    <Cell><Data ss:Type="Number">3.6562284927735701E-2</Data></Cell>
    <Cell><Data ss:Type="Number">2.29702270518597E-2</Data></Cell>
    <Cell><Data ss:Type="Number">1.5704222192309401E-2</Data></Cell>
    <Cell><Data ss:Type="Number">1.98400888835982E-2</Data></Cell>
    <Cell><Data ss:Type="Number">1.8406413612565401E-2</Data></Cell>
    <Cell><Data ss:Type="Number">0</Data></Cell>
    <Cell><Data ss:Type="Number">0</Data></Cell>
    <Cell><Data ss:Type="Number">6.8660360085444003E-2</Data></Cell>
    <Cell><Data ss:Type="Number">3.7116080541894803E-2</Data></Cell>
    <Cell><Data ss:Type="Number">1.4063567324305901E-2</Data></Cell>
    <Cell><Data ss:Type="Number">1.1383816766085301E-2</Data></Cell>
    <Cell><Data ss:Type="Number">1.2651555086979399E-2</Data></Cell>
    <Cell><Data ss:Type="Number">7.8982702788089401E-3</Data></Cell>
    <Cell><Data ss:Type="Number">0</Data></Cell>
    <Cell><Data ss:Type="Number">0</Data></Cell>
    <Cell><Data ss:Type="Number">0</Data></Cell>
    <Cell><Data ss:Type="Number">2.7295370022859901E-2</Data></Cell>
    <Cell><Data ss:Type="Number">8.0623488309594198E-3</Data></Cell>
    <Cell><Data ss:Type="Number">1.57434271191777E-2</Data></Cell>
    <Cell><Data ss:Type="Number">1.6334531198954599E-2</Data></Cell>
    <Cell><Data ss:Type="Number">1.7983994245121801E-2</Data></Cell>
    <Cell><Data ss:Type="Number">0</Data></Cell>
   </Row>
   <Row>
    <Cell><Data ss:Type="String">k__Bacteria;p__Nitrospirae</Data></Cell>
    <Cell><Data ss:Type="Number">4.5569504887329401E-3</Data></Cell>
    <Cell><Data ss:Type="Number">0</Data></Cell>
    <Cell><Data ss:Type="Number">0</Data></Cell>
    <Cell><Data ss:Type="Number">0</Data></Cell>
    <Cell><Data ss:Type="Number">0</Data></Cell>
    <Cell><Data ss:Type="Number">0</Data></Cell>
    <Cell><Data ss:Type="Number">0</Data></Cell>
    <Cell><Data ss:Type="Number">0</Data></Cell>
    <Cell><Data ss:Type="Number">0</Data></Cell>
    <Cell><Data ss:Type="Number">0</Data></Cell>
    <Cell><Data ss:Type="Number">0</Data></Cell>
    <Cell><Data ss:Type="Number">0</Data></Cell>
    <Cell><Data ss:Type="Number">0</Data></Cell>
    <Cell><Data ss:Type="Number">0</Data></Cell>
    <Cell><Data ss:Type="Number">0</Data></Cell>
    <Cell><Data ss:Type="Number">0</Data></Cell>
    <Cell><Data ss:Type="Number">0</Data></Cell>
    <Cell><Data ss:Type="Number">0</Data></Cell>
    <Cell><Data ss:Type="Number">0</Data></Cell>
    <Cell><Data ss:Type="Number">0</Data></Cell>
    <Cell><Data ss:Type="Number">0</Data></Cell>
    <Cell><Data ss:Type="Number">0</Data></Cell>
    <Cell><Data ss:Type="Number">0</Data></Cell>
    <Cell><Data ss:Type="Number">0</Data></Cell>
    <Cell><Data ss:Type="Number">0</Data></Cell>
    <Cell><Data ss:Type="Number">0</Data></Cell>
    <Cell><Data ss:Type="Number">0</Data></Cell>
    <Cell><Data ss:Type="Number">0</Data></Cell>
    <Cell><Data ss:Type="Number">0</Data></Cell>
    <Cell><Data ss:Type="Number">0</Data></Cell>
    <Cell><Data ss:Type="Number">0</Data></Cell>
    <Cell><Data ss:Type="Number">0</Data></Cell>
    <Cell><Data ss:Type="Number">0</Data></Cell>
    <Cell><Data ss:Type="Number">0</Data></Cell>
    <Cell><Data ss:Type="Number">0</Data></Cell>
    <Cell><Data ss:Type="Number">0</Data></Cell>
    <Cell><Data ss:Type="Number">0</Data></Cell>
    <Cell><Data ss:Type="Number">0</Data></Cell>
    <Cell><Data ss:Type="Number">0</Data></Cell>
    <Cell><Data ss:Type="Number">0</Data></Cell>
    <Cell><Data ss:Type="Number">0</Data></Cell>
    <Cell><Data ss:Type="Number">0</Data></Cell>
    <Cell><Data ss:Type="Number">0</Data></Cell>
    <Cell><Data ss:Type="Number">0</Data></Cell>
    <Cell><Data ss:Type="Number">0</Data></Cell>
    <Cell><Data ss:Type="Number">0</Data></Cell>
    <Cell><Data ss:Type="Number">0</Data></Cell>
    <Cell><Data ss:Type="Number">0</Data></Cell>
    <Cell><Data ss:Type="Number">0</Data></Cell>
    <Cell><Data ss:Type="Number">0</Data></Cell>
    <Cell><Data ss:Type="Number">0</Data></Cell>
    <Cell><Data ss:Type="Number">0</Data></Cell>
    <Cell><Data ss:Type="Number">0</Data></Cell>
    <Cell><Data ss:Type="Number">0</Data></Cell>
    <Cell><Data ss:Type="Number">0</Data></Cell>
    <Cell><Data ss:Type="Number">0</Data></Cell>
    <Cell><Data ss:Type="Number">0</Data></Cell>
    <Cell><Data ss:Type="Number">0</Data></Cell>
    <Cell><Data ss:Type="Number">0</Data></Cell>
    <Cell><Data ss:Type="Number">0</Data></Cell>
    <Cell><Data ss:Type="Number">0</Data></Cell>
    <Cell><Data ss:Type="Number">0</Data></Cell>
    <Cell><Data ss:Type="Number">0</Data></Cell>
    <Cell><Data ss:Type="Number">0</Data></Cell>
    <Cell><Data ss:Type="Number">0</Data></Cell>
    <Cell><Data ss:Type="Number">0</Data></Cell>
    <Cell><Data ss:Type="Number">0</Data></Cell>
    <Cell><Data ss:Type="Number">0</Data></Cell>
    <Cell><Data ss:Type="Number">0</Data></Cell>
    <Cell><Data ss:Type="Number">0</Data></Cell>
    <Cell><Data ss:Type="Number">0</Data></Cell>
    <Cell><Data ss:Type="Number">0</Data></Cell>
    <Cell><Data ss:Type="Number">0</Data></Cell>
    <Cell><Data ss:Type="Number">0</Data></Cell>
    <Cell><Data ss:Type="Number">0</Data></Cell>
    <Cell><Data ss:Type="Number">0</Data></Cell>
    <Cell><Data ss:Type="Number">0</Data></Cell>
    <Cell><Data ss:Type="Number">0</Data></Cell>
    <Cell><Data ss:Type="Number">0</Data></Cell>
    <Cell><Data ss:Type="Number">0</Data></Cell>
    <Cell><Data ss:Type="Number">0</Data></Cell>
    <Cell><Data ss:Type="Number">0</Data></Cell>
    <Cell><Data ss:Type="Number">0</Data></Cell>
    <Cell><Data ss:Type="Number">0</Data></Cell>
    <Cell><Data ss:Type="Number">0</Data></Cell>
    <Cell><Data ss:Type="Number">0</Data></Cell>
    <Cell><Data ss:Type="Number">0</Data></Cell>
    <Cell><Data ss:Type="Number">0</Data></Cell>
    <Cell><Data ss:Type="Number">0</Data></Cell>
    <Cell><Data ss:Type="Number">0</Data></Cell>
    <Cell><Data ss:Type="Number">0</Data></Cell>
    <Cell><Data ss:Type="Number">0</Data></Cell>
    <Cell><Data ss:Type="Number">0</Data></Cell>
    <Cell><Data ss:Type="Number">0</Data></Cell>
    <Cell><Data ss:Type="Number">0</Data></Cell>
    <Cell><Data ss:Type="Number">0</Data></Cell>
    <Cell><Data ss:Type="Number">0</Data></Cell>
    <Cell><Data ss:Type="Number">0</Data></Cell>
    <Cell><Data ss:Type="Number">0</Data></Cell>
    <Cell><Data ss:Type="Number">0</Data></Cell>
    <Cell><Data ss:Type="Number">0</Data></Cell>
    <Cell><Data ss:Type="Number">0</Data></Cell>
    <Cell><Data ss:Type="Number">0</Data></Cell>
    <Cell><Data ss:Type="Number">0</Data></Cell>
    <Cell><Data ss:Type="Number">0</Data></Cell>
    <Cell><Data ss:Type="Number">0</Data></Cell>
    <Cell><Data ss:Type="Number">0</Data></Cell>
    <Cell><Data ss:Type="Number">0</Data></Cell>
    <Cell><Data ss:Type="Number">0</Data></Cell>
    <Cell><Data ss:Type="Number">0</Data></Cell>
    <Cell><Data ss:Type="Number">0</Data></Cell>
    <Cell><Data ss:Type="Number">0</Data></Cell>
    <Cell><Data ss:Type="Number">0</Data></Cell>
    <Cell><Data ss:Type="Number">0</Data></Cell>
    <Cell><Data ss:Type="Number">0</Data></Cell>
    <Cell><Data ss:Type="Number">0</Data></Cell>
    <Cell><Data ss:Type="Number">0</Data></Cell>
    <Cell><Data ss:Type="Number">0</Data></Cell>
    <Cell><Data ss:Type="Number">0</Data></Cell>
    <Cell><Data ss:Type="Number">0</Data></Cell>
    <Cell><Data ss:Type="Number">0</Data></Cell>
    <Cell><Data ss:Type="Number">0</Data></Cell>
    <Cell><Data ss:Type="Number">0</Data></Cell>
    <Cell><Data ss:Type="Number">0</Data></Cell>
    <Cell><Data ss:Type="Number">0</Data></Cell>
   </Row>
   <Row>
    <Cell><Data ss:Type="String">k__Bacteria;p__Planctomycetes</Data></Cell>
    <Cell><Data ss:Type="Number">0</Data></Cell>
    <Cell><Data ss:Type="Number">0</Data></Cell>
    <Cell><Data ss:Type="Number">0</Data></Cell>
    <Cell><Data ss:Type="Number">0</Data></Cell>
    <Cell><Data ss:Type="Number">2.17026733747657E-2</Data></Cell>
    <Cell><Data ss:Type="Number">2.0905631977254702E-2</Data></Cell>
    <Cell><Data ss:Type="Number">0</Data></Cell>
    <Cell><Data ss:Type="Number">0</Data></Cell>
    <Cell><Data ss:Type="Number">0</Data></Cell>
    <Cell><Data ss:Type="Number">1.69504294108784E-2</Data></Cell>
    <Cell><Data ss:Type="Number">0</Data></Cell>
    <Cell><Data ss:Type="Number">0</Data></Cell>
    <Cell><Data ss:Type="Number">0</Data></Cell>
    <Cell><Data ss:Type="Number">0</Data></Cell>
    <Cell><Data ss:Type="Number">0</Data></Cell>
    <Cell><Data ss:Type="Number">0</Data></Cell>
    <Cell><Data ss:Type="Number">2.2456770716371002E-2</Data></Cell>
    <Cell><Data ss:Type="Number">0</Data></Cell>
    <Cell><Data ss:Type="Number">5.7318086722265198E-3</Data></Cell>
    <Cell><Data ss:Type="Number">7.9579818558013701E-3</Data></Cell>
    <Cell><Data ss:Type="Number">6.2253579580825898E-3</Data></Cell>
    <Cell><Data ss:Type="Number">0</Data></Cell>
    <Cell><Data ss:Type="Number">1.7022725338326699E-2</Data></Cell>
    <Cell><Data ss:Type="Number">0</Data></Cell>
    <Cell><Data ss:Type="Number">1.08885017421603E-2</Data></Cell>
    <Cell><Data ss:Type="Number">0</Data></Cell>
    <Cell><Data ss:Type="Number">0</Data></Cell>
    <Cell><Data ss:Type="Number">9.0904132501863494E-3</Data></Cell>
    <Cell><Data ss:Type="Number">0</Data></Cell>
    <Cell><Data ss:Type="Number">1.21418164157358E-2</Data></Cell>
    <Cell><Data ss:Type="Number">1.05026571722646E-2</Data></Cell>
    <Cell><Data ss:Type="Number">1.24737531444253E-2</Data></Cell>
    <Cell><Data ss:Type="Number">1.93059510594141E-2</Data></Cell>
    <Cell><Data ss:Type="Number">0</Data></Cell>
    <Cell><Data ss:Type="Number">0</Data></Cell>
    <Cell><Data ss:Type="Number">0</Data></Cell>
    <Cell><Data ss:Type="Number">1.3957568990269601E-2</Data></Cell>
    <Cell><Data ss:Type="Number">1.4382970562853601E-2</Data></Cell>
    <Cell><Data ss:Type="Number">9.3098724547473703E-3</Data></Cell>
    <Cell><Data ss:Type="Number">0</Data></Cell>
    <Cell><Data ss:Type="Number">1.46396808549574E-2</Data></Cell>
    <Cell><Data ss:Type="Number">0</Data></Cell>
    <Cell><Data ss:Type="Number">0</Data></Cell>
    <Cell><Data ss:Type="Number">0</Data></Cell>
    <Cell><Data ss:Type="Number">1.6139816928362302E-2</Data></Cell>
    <Cell><Data ss:Type="Number">6.5785145714097803E-3</Data></Cell>
    <Cell><Data ss:Type="Number">0</Data></Cell>
    <Cell><Data ss:Type="Number">1.4664190047903E-2</Data></Cell>
    <Cell><Data ss:Type="Number">0</Data></Cell>
    <Cell><Data ss:Type="Number">0</Data></Cell>
    <Cell><Data ss:Type="Number">0</Data></Cell>
    <Cell><Data ss:Type="Number">2.5640086443720001E-2</Data></Cell>
    <Cell><Data ss:Type="Number">2.2353361945636599E-2</Data></Cell>
    <Cell><Data ss:Type="Number">0</Data></Cell>
    <Cell><Data ss:Type="Number">0</Data></Cell>
    <Cell><Data ss:Type="Number">0</Data></Cell>
    <Cell><Data ss:Type="Number">1.18156754627806E-2</Data></Cell>
    <Cell><Data ss:Type="Number">0</Data></Cell>
    <Cell><Data ss:Type="Number">1.73568924219808E-2</Data></Cell>
    <Cell><Data ss:Type="Number">0</Data></Cell>
    <Cell><Data ss:Type="Number">3.0744963841249001E-2</Data></Cell>
    <Cell><Data ss:Type="Number">0</Data></Cell>
    <Cell><Data ss:Type="Number">0</Data></Cell>
    <Cell><Data ss:Type="Number">1.1985736973002099E-2</Data></Cell>
    <Cell><Data ss:Type="Number">7.5861981767837098E-3</Data></Cell>
    <Cell><Data ss:Type="Number">2.5332087839014601E-2</Data></Cell>
    <Cell><Data ss:Type="Number">5.4670949224355902E-3</Data></Cell>
    <Cell><Data ss:Type="Number">0</Data></Cell>
    <Cell><Data ss:Type="Number">0</Data></Cell>
    <Cell><Data ss:Type="Number">0</Data></Cell>
    <Cell><Data ss:Type="Number">1.9027685282085399E-2</Data></Cell>
    <Cell><Data ss:Type="Number">1.23093756411133E-2</Data></Cell>
    <Cell><Data ss:Type="Number">1.0986596352449999E-2</Data></Cell>
    <Cell><Data ss:Type="Number">0</Data></Cell>
    <Cell><Data ss:Type="Number">0</Data></Cell>
    <Cell><Data ss:Type="Number">0</Data></Cell>
    <Cell><Data ss:Type="Number">0</Data></Cell>
    <Cell><Data ss:Type="Number">1.00005000250013E-2</Data></Cell>
    <Cell><Data ss:Type="Number">1.7829761437792E-2</Data></Cell>
    <Cell><Data ss:Type="Number">7.4778934774074098E-3</Data></Cell>
    <Cell><Data ss:Type="Number">8.6855819339895796E-3</Data></Cell>
    <Cell><Data ss:Type="Number">0</Data></Cell>
    <Cell><Data ss:Type="Number">0</Data></Cell>
    <Cell><Data ss:Type="Number">0</Data></Cell>
    <Cell><Data ss:Type="Number">0</Data></Cell>
    <Cell><Data ss:Type="Number">0</Data></Cell>
    <Cell><Data ss:Type="Number">0</Data></Cell>
    <Cell><Data ss:Type="Number">0</Data></Cell>
    <Cell><Data ss:Type="Number">1.9503200297867101E-2</Data></Cell>
    <Cell><Data ss:Type="Number">8.6242583137850094E-3</Data></Cell>
    <Cell><Data ss:Type="Number">0</Data></Cell>
    <Cell><Data ss:Type="Number">0</Data></Cell>
    <Cell><Data ss:Type="Number">3.5415542363734502E-2</Data></Cell>
    <Cell><Data ss:Type="Number">2.9814100315678702E-2</Data></Cell>
    <Cell><Data ss:Type="Number">2.1610232445062699E-2</Data></Cell>
    <Cell><Data ss:Type="Number">1.6545638385881099E-2</Data></Cell>
    <Cell><Data ss:Type="Number">2.8157612234482501E-2</Data></Cell>
    <Cell><Data ss:Type="Number">2.61067392682654E-2</Data></Cell>
    <Cell><Data ss:Type="Number">1.48651912964305E-2</Data></Cell>
    <Cell><Data ss:Type="Number">2.1869874248223099E-2</Data></Cell>
    <Cell><Data ss:Type="Number">1.75985076465516E-2</Data></Cell>
    <Cell><Data ss:Type="Number">3.0732588068072698E-2</Data></Cell>
    <Cell><Data ss:Type="Number">2.2664601669625702E-2</Data></Cell>
    <Cell><Data ss:Type="Number">1.50550584996559E-2</Data></Cell>
    <Cell><Data ss:Type="Number">1.9436345966958202E-2</Data></Cell>
    <Cell><Data ss:Type="Number">2.2434603131870599E-2</Data></Cell>
    <Cell><Data ss:Type="Number">2.3808106660317799E-2</Data></Cell>
    <Cell><Data ss:Type="Number">2.24967277486911E-2</Data></Cell>
    <Cell><Data ss:Type="Number">0</Data></Cell>
    <Cell><Data ss:Type="Number">0</Data></Cell>
    <Cell><Data ss:Type="Number">0</Data></Cell>
    <Cell><Data ss:Type="Number">2.7837060406421098E-2</Data></Cell>
    <Cell><Data ss:Type="Number">2.0090810463294102E-2</Data></Cell>
    <Cell><Data ss:Type="Number">2.2767633532170699E-2</Data></Cell>
    <Cell><Data ss:Type="Number">1.0542962572482901E-2</Data></Cell>
    <Cell><Data ss:Type="Number">9.8728378485111803E-3</Data></Cell>
    <Cell><Data ss:Type="Number">1.4176353841791899E-2</Data></Cell>
    <Cell><Data ss:Type="Number">6.84017921269537E-3</Data></Cell>
    <Cell><Data ss:Type="Number">0</Data></Cell>
    <Cell><Data ss:Type="Number">0</Data></Cell>
    <Cell><Data ss:Type="Number">2.6874496103198101E-2</Data></Cell>
    <Cell><Data ss:Type="Number">8.99624406810157E-3</Data></Cell>
    <Cell><Data ss:Type="Number">2.5409270753929399E-2</Data></Cell>
    <Cell><Data ss:Type="Number">1.25887959715853E-2</Data></Cell>
    <Cell><Data ss:Type="Number">0</Data></Cell>
   </Row>
   <Row>
    <Cell><Data ss:Type="String">k__Bacteria;p__Proteobacteria</Data></Cell>
    <Cell><Data ss:Type="Number">0.678985622821208</Data></Cell>
    <Cell><Data ss:Type="Number">0.79538050194351495</Data></Cell>
    <Cell><Data ss:Type="Number">1.0917030567685599</Data></Cell>
    <Cell><Data ss:Type="Number">1.2515903778441899</Data></Cell>
    <Cell><Data ss:Type="Number">0.585972181118674</Data></Cell>
    <Cell><Data ss:Type="Number">0.65852740728352199</Data></Cell>
    <Cell><Data ss:Type="Number">0.86812871904657596</Data></Cell>
    <Cell><Data ss:Type="Number">0.70443960776053705</Data></Cell>
    <Cell><Data ss:Type="Number">0.71550817576344905</Data></Cell>
    <Cell><Data ss:Type="Number">0.77783637185475396</Data></Cell>
    <Cell><Data ss:Type="Number">1.6100759592287199</Data></Cell>
    <Cell><Data ss:Type="Number">2.0619465127549899</Data></Cell>
    <Cell><Data ss:Type="Number">2.0412774932208499</Data></Cell>
    <Cell><Data ss:Type="Number">1.4411664971176701</Data></Cell>
    <Cell><Data ss:Type="Number">1.6083605099318099</Data></Cell>
    <Cell><Data ss:Type="Number">0.28667886309198198</Data></Cell>
    <Cell><Data ss:Type="Number">0.69615989220750096</Data></Cell>
    <Cell><Data ss:Type="Number">0.24922003359855299</Data></Cell>
    <Cell><Data ss:Type="Number">0.61616943226435095</Data></Cell>
    <Cell><Data ss:Type="Number">0.65785983341291299</Data></Cell>
    <Cell><Data ss:Type="Number">0.107906204606765</Data></Cell>
    <Cell><Data ss:Type="Number">0.34881185960322603</Data></Cell>
    <Cell><Data ss:Type="Number">0.39322495531534601</Data></Cell>
    <Cell><Data ss:Type="Number">0.46298669126817299</Data></Cell>
    <Cell><Data ss:Type="Number">7.9849012775842096E-2</Data></Cell>
    <Cell><Data ss:Type="Number">0.17893711354554001</Data></Cell>
    <Cell><Data ss:Type="Number">0.27154411622088198</Data></Cell>
    <Cell><Data ss:Type="Number">0.74723196916531798</Data></Cell>
    <Cell><Data ss:Type="Number">0.33285782215882098</Data></Cell>
    <Cell><Data ss:Type="Number">0.109276347741622</Data></Cell>
    <Cell><Data ss:Type="Number">0.18904782910076301</Data></Cell>
    <Cell><Data ss:Type="Number">0.48231845491777697</Data></Cell>
    <Cell><Data ss:Type="Number">0.35716009459915998</Data></Cell>
    <Cell><Data ss:Type="Number">9.5474508306282194E-2</Data></Cell>
    <Cell><Data ss:Type="Number">0.14514266864588499</Data></Cell>
    <Cell><Data ss:Type="Number">0.46666087862476102</Data></Cell>
    <Cell><Data ss:Type="Number">0.46059977667889601</Data></Cell>
    <Cell><Data ss:Type="Number">0.254099146610413</Data></Cell>
    <Cell><Data ss:Type="Number">0.78468924975727805</Data></Cell>
    <Cell><Data ss:Type="Number">0.55470216760539304</Data></Cell>
    <Cell><Data ss:Type="Number">0.53068843099220397</Data></Cell>
    <Cell><Data ss:Type="Number">0.696260963225112</Data></Cell>
    <Cell><Data ss:Type="Number">0.104309634916278</Data></Cell>
    <Cell><Data ss:Type="Number">0.110992718877642</Data></Cell>
    <Cell><Data ss:Type="Number">0.23287450139494101</Data></Cell>
    <Cell><Data ss:Type="Number">0.90125649628313897</Data></Cell>
    <Cell><Data ss:Type="Number">0.19913011580988299</Data></Cell>
    <Cell><Data ss:Type="Number">0.24929123081435101</Data></Cell>
    <Cell><Data ss:Type="Number">0.35674285477247297</Data></Cell>
    <Cell><Data ss:Type="Number">0.47939778129952498</Data></Cell>
    <Cell><Data ss:Type="Number">0.45545636728001498</Data></Cell>
    <Cell><Data ss:Type="Number">0.11721182374272</Data></Cell>
    <Cell><Data ss:Type="Number">1.12064854554125</Data></Cell>
    <Cell><Data ss:Type="Number">0.153785488958991</Data></Cell>
    <Cell><Data ss:Type="Number">0.197880760883442</Data></Cell>
    <Cell><Data ss:Type="Number">0.34644532659689597</Data></Cell>
    <Cell><Data ss:Type="Number">0.37810161480898002</Data></Cell>
    <Cell><Data ss:Type="Number">0.508611721188302</Data></Cell>
    <Cell><Data ss:Type="Number">0.51376401569063102</Data></Cell>
    <Cell><Data ss:Type="Number">0.609099578552312</Data></Cell>
    <Cell><Data ss:Type="Number">0.90764480209600495</Data></Cell>
    <Cell><Data ss:Type="Number">0.189993666877771</Data></Cell>
    <Cell><Data ss:Type="Number">0.414095485547256</Data></Cell>
    <Cell><Data ss:Type="Number">0.77158181763701195</Data></Cell>
    <Cell><Data ss:Type="Number">0.73206812405962796</Data></Cell>
    <Cell><Data ss:Type="Number">1.08453001060781</Data></Cell>
    <Cell><Data ss:Type="Number">1.0059454657281499</Data></Cell>
    <Cell><Data ss:Type="Number">0.86282538754021598</Data></Cell>
    <Cell><Data ss:Type="Number">1.08534216839941</Data></Cell>
    <Cell><Data ss:Type="Number">0.97950766851398396</Data></Cell>
    <Cell><Data ss:Type="Number">1.0655503757967799</Data></Cell>
    <Cell><Data ss:Type="Number">0.78232920741297995</Data></Cell>
    <Cell><Data ss:Type="Number">0.79103493737640096</Data></Cell>
    <Cell><Data ss:Type="Number">0.94051427609265603</Data></Cell>
    <Cell><Data ss:Type="Number">1.0192860073861301</Data></Cell>
    <Cell><Data ss:Type="Number">0.86314675899211402</Data></Cell>
    <Cell><Data ss:Type="Number">0.69350681232355504</Data></Cell>
    <Cell><Data ss:Type="Number">0.79503975198759902</Data></Cell>
    <Cell><Data ss:Type="Number">0.64008843561673101</Data></Cell>
    <Cell><Data ss:Type="Number">0.820698809145464</Data></Cell>
    <Cell><Data ss:Type="Number">0.81789229878401803</Data></Cell>
    <Cell><Data ss:Type="Number">0.83681419911958699</Data></Cell>
    <Cell><Data ss:Type="Number">0.86514545257921505</Data></Cell>
    <Cell><Data ss:Type="Number">0.75423367012950004</Data></Cell>
    <Cell><Data ss:Type="Number">1.1951556358227999</Data></Cell>
    <Cell><Data ss:Type="Number">0.95972732980536402</Data></Cell>
    <Cell><Data ss:Type="Number">0.54269575811274795</Data></Cell>
    <Cell><Data ss:Type="Number">0.94716117703400204</Data></Cell>
    <Cell><Data ss:Type="Number">1.47515114980231</Data></Cell>
    <Cell><Data ss:Type="Number">1.6110114530150399</Data></Cell>
    <Cell><Data ss:Type="Number">2.2053183329071899</Data></Cell>
    <Cell><Data ss:Type="Number">1.90313006761925</Data></Cell>
    <Cell><Data ss:Type="Number">2.37621424716676</Data></Cell>
    <Cell><Data ss:Type="Number">2.1238162048404101</Data></Cell>
    <Cell><Data ss:Type="Number">1.8422723159415999</Data></Cell>
    <Cell><Data ss:Type="Number">1.73361522198732</Data></Cell>
    <Cell><Data ss:Type="Number">2.04318673776464</Data></Cell>
    <Cell><Data ss:Type="Number">1.97105881475404</Data></Cell>
    <Cell><Data ss:Type="Number">1.84328372075738</Data></Cell>
    <Cell><Data ss:Type="Number">1.51631128121013</Data></Cell>
    <Cell><Data ss:Type="Number">2.12765957446809</Data></Cell>
    <Cell><Data ss:Type="Number">1.99761822442472</Data></Cell>
    <Cell><Data ss:Type="Number">2.6385373777055898</Data></Cell>
    <Cell><Data ss:Type="Number">2.1034067446662101</Data></Cell>
    <Cell><Data ss:Type="Number">2.2740524781341098</Data></Cell>
    <Cell><Data ss:Type="Number">2.0819311706375898</Data></Cell>
    <Cell><Data ss:Type="Number">2.2240739638513598</Data></Cell>
    <Cell><Data ss:Type="Number">2.0635634816753901</Data></Cell>
    <Cell><Data ss:Type="Number">2.4235039263471401</Data></Cell>
    <Cell><Data ss:Type="Number">1.8490329512893999</Data></Cell>
    <Cell><Data ss:Type="Number">2.08269758925847</Data></Cell>
    <Cell><Data ss:Type="Number">1.88364108750116</Data></Cell>
    <Cell><Data ss:Type="Number">1.90059066982762</Data></Cell>
    <Cell><Data ss:Type="Number">2.2722098265106299</Data></Cell>
    <Cell><Data ss:Type="Number">1.82393252503954</Data></Cell>
    <Cell><Data ss:Type="Number">1.9409999210172999</Data></Cell>
    <Cell><Data ss:Type="Number">1.53104621491352</Data></Cell>
    <Cell><Data ss:Type="Number">1.05338759875509</Data></Cell>
    <Cell><Data ss:Type="Number">1.17586673510335</Data></Cell>
    <Cell><Data ss:Type="Number">1.2726466273158401</Data></Cell>
    <Cell><Data ss:Type="Number">1.7710292932007501</Data></Cell>
    <Cell><Data ss:Type="Number">2.0174077322717801</Data></Cell>
    <Cell><Data ss:Type="Number">2.41932556535627</Data></Cell>
    <Cell><Data ss:Type="Number">1.9638521715673101</Data></Cell>
    <Cell><Data ss:Type="Number">1.3557608345971801</Data></Cell>
   </Row>
   <Row>
    <Cell><Data ss:Type="String">k__Bacteria;p__SR1</Data></Cell>
    <Cell><Data ss:Type="Number">0</Data></Cell>
    <Cell><Data ss:Type="Number">0</Data></Cell>
    <Cell><Data ss:Type="Number">7.5289865984038496E-3</Data></Cell>
    <Cell><Data ss:Type="Number">0</Data></Cell>
    <Cell><Data ss:Type="Number">0</Data></Cell>
    <Cell><Data ss:Type="Number">0</Data></Cell>
    <Cell><Data ss:Type="Number">0</Data></Cell>
    <Cell><Data ss:Type="Number">0</Data></Cell>
    <Cell><Data ss:Type="Number">0</Data></Cell>
    <Cell><Data ss:Type="Number">0</Data></Cell>
    <Cell><Data ss:Type="Number">0</Data></Cell>
    <Cell><Data ss:Type="Number">0</Data></Cell>
    <Cell><Data ss:Type="Number">0</Data></Cell>
    <Cell><Data ss:Type="Number">0</Data></Cell>
    <Cell><Data ss:Type="Number">0</Data></Cell>
    <Cell><Data ss:Type="Number">0</Data></Cell>
    <Cell><Data ss:Type="Number">0</Data></Cell>
    <Cell><Data ss:Type="Number">0</Data></Cell>
    <Cell><Data ss:Type="Number">0</Data></Cell>
    <Cell><Data ss:Type="Number">1.3263303093002299E-2</Data></Cell>
    <Cell><Data ss:Type="Number">0</Data></Cell>
    <Cell><Data ss:Type="Number">0</Data></Cell>
    <Cell><Data ss:Type="Number">0</Data></Cell>
    <Cell><Data ss:Type="Number">0</Data></Cell>
    <Cell><Data ss:Type="Number">7.2590011614401904E-3</Data></Cell>
    <Cell><Data ss:Type="Number">0</Data></Cell>
    <Cell><Data ss:Type="Number">0</Data></Cell>
    <Cell><Data ss:Type="Number">0</Data></Cell>
    <Cell><Data ss:Type="Number">0</Data></Cell>
    <Cell><Data ss:Type="Number">0</Data></Cell>
    <Cell><Data ss:Type="Number">0</Data></Cell>
    <Cell><Data ss:Type="Number">0</Data></Cell>
    <Cell><Data ss:Type="Number">0</Data></Cell>
    <Cell><Data ss:Type="Number">0</Data></Cell>
    <Cell><Data ss:Type="Number">0</Data></Cell>
    <Cell><Data ss:Type="Number">0</Data></Cell>
    <Cell><Data ss:Type="Number">0</Data></Cell>
    <Cell><Data ss:Type="Number">0</Data></Cell>
    <Cell><Data ss:Type="Number">3.9899453377488696E-3</Data></Cell>
    <Cell><Data ss:Type="Number">0</Data></Cell>
    <Cell><Data ss:Type="Number">0</Data></Cell>
    <Cell><Data ss:Type="Number">1.5386982612709601E-2</Data></Cell>
    <Cell><Data ss:Type="Number">0</Data></Cell>
    <Cell><Data ss:Type="Number">0</Data></Cell>
    <Cell><Data ss:Type="Number">0</Data></Cell>
    <Cell><Data ss:Type="Number">0</Data></Cell>
    <Cell><Data ss:Type="Number">0</Data></Cell>
    <Cell><Data ss:Type="Number">0</Data></Cell>
    <Cell><Data ss:Type="Number">0</Data></Cell>
    <Cell><Data ss:Type="Number">1.98098256735341E-2</Data></Cell>
    <Cell><Data ss:Type="Number">1.45746037529605E-2</Data></Cell>
    <Cell><Data ss:Type="Number">0</Data></Cell>
    <Cell><Data ss:Type="Number">0</Data></Cell>
    <Cell><Data ss:Type="Number">0</Data></Cell>
    <Cell><Data ss:Type="Number">0</Data></Cell>
    <Cell><Data ss:Type="Number">0</Data></Cell>
    <Cell><Data ss:Type="Number">1.18156754627806E-2</Data></Cell>
    <Cell><Data ss:Type="Number">0</Data></Cell>
    <Cell><Data ss:Type="Number">0</Data></Cell>
    <Cell><Data ss:Type="Number">0</Data></Cell>
    <Cell><Data ss:Type="Number">0</Data></Cell>
    <Cell><Data ss:Type="Number">0</Data></Cell>
    <Cell><Data ss:Type="Number">0</Data></Cell>
    <Cell><Data ss:Type="Number">0</Data></Cell>
    <Cell><Data ss:Type="Number">0</Data></Cell>
    <Cell><Data ss:Type="Number">0</Data></Cell>
    <Cell><Data ss:Type="Number">0</Data></Cell>
    <Cell><Data ss:Type="Number">1.46241591108511E-2</Data></Cell>
    <Cell><Data ss:Type="Number">0</Data></Cell>
    <Cell><Data ss:Type="Number">0</Data></Cell>
    <Cell><Data ss:Type="Number">3.8055370564170903E-2</Data></Cell>
    <Cell><Data ss:Type="Number">0</Data></Cell>
    <Cell><Data ss:Type="Number">0</Data></Cell>
    <Cell><Data ss:Type="Number">0</Data></Cell>
    <Cell><Data ss:Type="Number">0</Data></Cell>
    <Cell><Data ss:Type="Number">0</Data></Cell>
    <Cell><Data ss:Type="Number">0</Data></Cell>
    <Cell><Data ss:Type="Number">0</Data></Cell>
    <Cell><Data ss:Type="Number">0</Data></Cell>
    <Cell><Data ss:Type="Number">0</Data></Cell>
    <Cell><Data ss:Type="Number">0</Data></Cell>
    <Cell><Data ss:Type="Number">0</Data></Cell>
    <Cell><Data ss:Type="Number">0</Data></Cell>
    <Cell><Data ss:Type="Number">0</Data></Cell>
    <Cell><Data ss:Type="Number">1.0623605651758201E-2</Data></Cell>
    <Cell><Data ss:Type="Number">4.4847071486231897E-2</Data></Cell>
    <Cell><Data ss:Type="Number">0</Data></Cell>
    <Cell><Data ss:Type="Number">0</Data></Cell>
    <Cell><Data ss:Type="Number">0</Data></Cell>
    <Cell><Data ss:Type="Number">0</Data></Cell>
    <Cell><Data ss:Type="Number">0</Data></Cell>
    <Cell><Data ss:Type="Number">0</Data></Cell>
    <Cell><Data ss:Type="Number">0</Data></Cell>
    <Cell><Data ss:Type="Number">0</Data></Cell>
    <Cell><Data ss:Type="Number">0</Data></Cell>
    <Cell><Data ss:Type="Number">0</Data></Cell>
    <Cell><Data ss:Type="Number">0</Data></Cell>
    <Cell><Data ss:Type="Number">0</Data></Cell>
    <Cell><Data ss:Type="Number">0</Data></Cell>
    <Cell><Data ss:Type="Number">0</Data></Cell>
    <Cell><Data ss:Type="Number">0</Data></Cell>
    <Cell><Data ss:Type="Number">0</Data></Cell>
    <Cell><Data ss:Type="Number">0</Data></Cell>
    <Cell><Data ss:Type="Number">0</Data></Cell>
    <Cell><Data ss:Type="Number">0</Data></Cell>
    <Cell><Data ss:Type="Number">0</Data></Cell>
    <Cell><Data ss:Type="Number">0</Data></Cell>
    <Cell><Data ss:Type="Number">0</Data></Cell>
    <Cell><Data ss:Type="Number">0</Data></Cell>
    <Cell><Data ss:Type="Number">0</Data></Cell>
    <Cell><Data ss:Type="Number">0</Data></Cell>
    <Cell><Data ss:Type="Number">0</Data></Cell>
    <Cell><Data ss:Type="Number">0</Data></Cell>
    <Cell><Data ss:Type="Number">0</Data></Cell>
    <Cell><Data ss:Type="Number">0</Data></Cell>
    <Cell><Data ss:Type="Number">0</Data></Cell>
    <Cell><Data ss:Type="Number">0</Data></Cell>
    <Cell><Data ss:Type="Number">0</Data></Cell>
    <Cell><Data ss:Type="Number">0</Data></Cell>
    <Cell><Data ss:Type="Number">0</Data></Cell>
    <Cell><Data ss:Type="Number">0</Data></Cell>
    <Cell><Data ss:Type="Number">0</Data></Cell>
    <Cell><Data ss:Type="Number">0</Data></Cell>
    <Cell><Data ss:Type="Number">0</Data></Cell>
    <Cell><Data ss:Type="Number">0</Data></Cell>
   </Row>
   <Row>
    <Cell><Data ss:Type="String">k__Bacteria;p__Spirochaetes</Data></Cell>
    <Cell><Data ss:Type="Number">4.1194832418145797</Data></Cell>
    <Cell><Data ss:Type="Number">4.2847192576448698</Data></Cell>
    <Cell><Data ss:Type="Number">0.74160517994277997</Data></Cell>
    <Cell><Data ss:Type="Number">1.43207977039382</Data></Cell>
    <Cell><Data ss:Type="Number">2.0222945644668</Data></Cell>
    <Cell><Data ss:Type="Number">2.2996195174980101</Data></Cell>
    <Cell><Data ss:Type="Number">3.2011192960571799</Data></Cell>
    <Cell><Data ss:Type="Number">2.70308221582532</Data></Cell>
    <Cell><Data ss:Type="Number">2.0475493329484298</Data></Cell>
    <Cell><Data ss:Type="Number">1.8720807593792399</Data></Cell>
    <Cell><Data ss:Type="Number">1.5386612997468001</Data></Cell>
    <Cell><Data ss:Type="Number">1.86808829360708</Data></Cell>
    <Cell><Data ss:Type="Number">2.1768605001506498</Data></Cell>
    <Cell><Data ss:Type="Number">2.11936249576127</Data></Cell>
    <Cell><Data ss:Type="Number">1.6973021049510799</Data></Cell>
    <Cell><Data ss:Type="Number">0.45642292676486701</Data></Cell>
    <Cell><Data ss:Type="Number">2.5001871397559698</Data></Cell>
    <Cell><Data ss:Type="Number">0.11814875666894301</Data></Cell>
    <Cell><Data ss:Type="Number">1.2380706732009299</Data></Cell>
    <Cell><Data ss:Type="Number">1.1141174598121899</Data></Cell>
    <Cell><Data ss:Type="Number">0.46690184685619401</Data></Cell>
    <Cell><Data ss:Type="Number">0.94833224329627197</Data></Cell>
    <Cell><Data ss:Type="Number">1.3873521150736201</Data></Cell>
    <Cell><Data ss:Type="Number">0.85934430150513397</Data></Cell>
    <Cell><Data ss:Type="Number">0.23228803716608601</Data></Cell>
    <Cell><Data ss:Type="Number">0.288287571823369</Data></Cell>
    <Cell><Data ss:Type="Number">0.46744380006594599</Data></Cell>
    <Cell><Data ss:Type="Number">2.5144083050015502</Data></Cell>
    <Cell><Data ss:Type="Number">0.92894504449425996</Data></Cell>
    <Cell><Data ss:Type="Number">0.52209810587663896</Data></Cell>
    <Cell><Data ss:Type="Number">0.68897431050055702</Data></Cell>
    <Cell><Data ss:Type="Number">0.97711066297997995</Data></Cell>
    <Cell><Data ss:Type="Number">0.89450906575285205</Data></Cell>
    <Cell><Data ss:Type="Number">0.21959136910444901</Data></Cell>
    <Cell><Data ss:Type="Number">0.33976579251195799</Data></Cell>
    <Cell><Data ss:Type="Number">1.0787463101232899</Data></Cell>
    <Cell><Data ss:Type="Number">0.74573297176583198</Data></Cell>
    <Cell><Data ss:Type="Number">0.666410969412216</Data></Cell>
    <Cell><Data ss:Type="Number">2.71848275678623</Data></Cell>
    <Cell><Data ss:Type="Number">0.81071855265403603</Data></Cell>
    <Cell><Data ss:Type="Number">1.3834498407934701</Data></Cell>
    <Cell><Data ss:Type="Number">1.0386213263579001</Data></Cell>
    <Cell><Data ss:Type="Number">0.56546802086192705</Data></Cell>
    <Cell><Data ss:Type="Number">0.23974427277570601</Data></Cell>
    <Cell><Data ss:Type="Number">0.83696479214221498</Data></Cell>
    <Cell><Data ss:Type="Number">2.5738438260640701</Data></Cell>
    <Cell><Data ss:Type="Number">0.44542262746947497</Data></Cell>
    <Cell><Data ss:Type="Number">1.3344412943591799</Data></Cell>
    <Cell><Data ss:Type="Number">1.6011946737462199</Data></Cell>
    <Cell><Data ss:Type="Number">3.0229793977813002</Data></Cell>
    <Cell><Data ss:Type="Number">2.1206048460557501</Data></Cell>
    <Cell><Data ss:Type="Number">0.86077433061060005</Data></Cell>
    <Cell><Data ss:Type="Number">3.3157486886027701</Data></Cell>
    <Cell><Data ss:Type="Number">0.58162460567823304</Data></Cell>
    <Cell><Data ss:Type="Number">0.389378271415805</Data></Cell>
    <Cell><Data ss:Type="Number">1.36172260315169</Data></Cell>
    <Cell><Data ss:Type="Number">1.0555336746750701</Data></Cell>
    <Cell><Data ss:Type="Number">0.73979886718298504</Data></Cell>
    <Cell><Data ss:Type="Number">1.69750407886972</Data></Cell>
    <Cell><Data ss:Type="Number">1.0336235272402901</Data></Cell>
    <Cell><Data ss:Type="Number">3.3324867328797301</Data></Cell>
    <Cell><Data ss:Type="Number">1.6737537320184599</Data></Cell>
    <Cell><Data ss:Type="Number">1.4696329977265301</Data></Cell>
    <Cell><Data ss:Type="Number">2.7372426812093602</Data></Cell>
    <Cell><Data ss:Type="Number">1.7410324815718601</Data></Cell>
    <Cell><Data ss:Type="Number">2.4461297319548501</Data></Cell>
    <Cell><Data ss:Type="Number">2.7854848629809301</Data></Cell>
    <Cell><Data ss:Type="Number">0.877449546651068</Data></Cell>
    <Cell><Data ss:Type="Number">0.82257511710270803</Data></Cell>
    <Cell><Data ss:Type="Number">1.8043562314731301</Data></Cell>
    <Cell><Data ss:Type="Number">1.31291028446389</Data></Cell>
    <Cell><Data ss:Type="Number">2.3073240785064599</Data></Cell>
    <Cell><Data ss:Type="Number">1.9634617195592801</Data></Cell>
    <Cell><Data ss:Type="Number">2.6940562384239799</Data></Cell>
    <Cell><Data ss:Type="Number">2.66721378744358</Data></Cell>
    <Cell><Data ss:Type="Number">2.0821311790729</Data></Cell>
    <Cell><Data ss:Type="Number">1.3747391677918299</Data></Cell>
    <Cell><Data ss:Type="Number">2.79513975698785</Data></Cell>
    <Cell><Data ss:Type="Number">2.5960132653425099</Data></Cell>
    <Cell><Data ss:Type="Number">2.14428595464658</Data></Cell>
    <Cell><Data ss:Type="Number">1.9962362478286</Data></Cell>
    <Cell><Data ss:Type="Number">2.1377438364063401</Data></Cell>
    <Cell><Data ss:Type="Number">0.67048772574889104</Data></Cell>
    <Cell><Data ss:Type="Number">0.48384801480005701</Data></Cell>
    <Cell><Data ss:Type="Number">2.19908636991395</Data></Cell>
    <Cell><Data ss:Type="Number">1.7849134451520301</Data></Cell>
    <Cell><Data ss:Type="Number">1.57271015616347</Data></Cell>
    <Cell><Data ss:Type="Number">1.1227584738998599</Data></Cell>
    <Cell><Data ss:Type="Number">8.6310526409106192</Data></Cell>
    <Cell><Data ss:Type="Number">8.8450393266179095</Data></Cell>
    <Cell><Data ss:Type="Number">2.1605727435438502</Data></Cell>
    <Cell><Data ss:Type="Number">3.26775387816296</Data></Cell>
    <Cell><Data ss:Type="Number">5.7002158661629796</Data></Cell>
    <Cell><Data ss:Type="Number">4.7439494914065197</Data></Cell>
    <Cell><Data ss:Type="Number">5.1256770080633203</Data></Cell>
    <Cell><Data ss:Type="Number">5.0298740693078399</Data></Cell>
    <Cell><Data ss:Type="Number">4.86070781197754</Data></Cell>
    <Cell><Data ss:Type="Number">4.3822026628874102</Data></Cell>
    <Cell><Data ss:Type="Number">5.20653325157478</Data></Cell>
    <Cell><Data ss:Type="Number">4.60725350829233</Data></Cell>
    <Cell><Data ss:Type="Number">5.76703095577495</Data></Cell>
    <Cell><Data ss:Type="Number">4.8365410472129398</Data></Cell>
    <Cell><Data ss:Type="Number">5.8153590450647803</Data></Cell>
    <Cell><Data ss:Type="Number">4.93375774260151</Data></Cell>
    <Cell><Data ss:Type="Number">4.3519745560561898</Data></Cell>
    <Cell><Data ss:Type="Number">4.6035805626598503</Data></Cell>
    <Cell><Data ss:Type="Number">4.7437652520683304</Data></Cell>
    <Cell><Data ss:Type="Number">5.2253763089005201</Data></Cell>
    <Cell><Data ss:Type="Number">1.84132141890062</Data></Cell>
    <Cell><Data ss:Type="Number">1.90723495702006</Data></Cell>
    <Cell><Data ss:Type="Number">1.6707354287458001</Data></Cell>
    <Cell><Data ss:Type="Number">2.1527326714299</Data></Cell>
    <Cell><Data ss:Type="Number">4.7615220798006996</Data></Cell>
    <Cell><Data ss:Type="Number">4.2188424935112199</Data></Cell>
    <Cell><Data ss:Type="Number">4.3563521349499199</Data></Cell>
    <Cell><Data ss:Type="Number">5.8743385198641498</Data></Cell>
    <Cell><Data ss:Type="Number">2.5800963992061199</Data></Cell>
    <Cell><Data ss:Type="Number">2.9788980471288302</Data></Cell>
    <Cell><Data ss:Type="Number">4.2601838458308103</Data></Cell>
    <Cell><Data ss:Type="Number">3.82476372445324</Data></Cell>
    <Cell><Data ss:Type="Number">4.8508465466272499</Data></Cell>
    <Cell><Data ss:Type="Number">4.1720081865820999</Data></Cell>
    <Cell><Data ss:Type="Number">4.2760172783041099</Data></Cell>
    <Cell><Data ss:Type="Number">4.8772592392770404</Data></Cell>
    <Cell><Data ss:Type="Number">1.8291281768463601</Data></Cell>
   </Row>
   <Row>
    <Cell><Data ss:Type="String">k__Bacteria;p__Synergistetes</Data></Cell>
    <Cell><Data ss:Type="Number">0.136708514661988</Data></Cell>
    <Cell><Data ss:Type="Number">8.7626665468353293E-2</Data></Cell>
    <Cell><Data ss:Type="Number">0.15434422526727901</Data></Cell>
    <Cell><Data ss:Type="Number">0.19528360505370301</Data></Cell>
    <Cell><Data ss:Type="Number">0.16178356515734399</Data></Cell>
    <Cell><Data ss:Type="Number">0.35539574361332898</Data></Cell>
    <Cell><Data ss:Type="Number">0.36242266911653198</Data></Cell>
    <Cell><Data ss:Type="Number">0.14276018629034101</Data></Cell>
    <Cell><Data ss:Type="Number">0.22475617048477201</Data></Cell>
    <Cell><Data ss:Type="Number">0.218472201295766</Data></Cell>
    <Cell><Data ss:Type="Number">0.441472440433682</Data></Cell>
    <Cell><Data ss:Type="Number">0.400934044146804</Data></Cell>
    <Cell><Data ss:Type="Number">0.46700813498041599</Data></Cell>
    <Cell><Data ss:Type="Number">0.96642929806714095</Data></Cell>
    <Cell><Data ss:Type="Number">0.37058997924696102</Data></Cell>
    <Cell><Data ss:Type="Number">7.5441806076837495E-2</Data></Cell>
    <Cell><Data ss:Type="Number">0.39860768021558501</Data></Cell>
    <Cell><Data ss:Type="Number">0.11999483099189601</Data></Cell>
    <Cell><Data ss:Type="Number">0.22640644255294801</Data></Cell>
    <Cell><Data ss:Type="Number">5.30532123720091E-3</Data></Cell>
    <Cell><Data ss:Type="Number">0.101680846648682</Data></Cell>
    <Cell><Data ss:Type="Number">0.22890778286461699</Data></Cell>
    <Cell><Data ss:Type="Number">0.114052259766789</Data></Cell>
    <Cell><Data ss:Type="Number">0.102506278509559</Data></Cell>
    <Cell><Data ss:Type="Number">0.159698025551684</Data></Cell>
    <Cell><Data ss:Type="Number">0.19881901505059901</Data></Cell>
    <Cell><Data ss:Type="Number">8.5342436526562801E-2</Data></Cell>
    <Cell><Data ss:Type="Number">0.18908059560387599</Data></Cell>
    <Cell><Data ss:Type="Number">0.13755858976971699</Data></Cell>
    <Cell><Data ss:Type="Number">8.4992714910150494E-2</Data></Cell>
    <Cell><Data ss:Type="Number">0.25626483500325598</Data></Cell>
    <Cell><Data ss:Type="Number">0.14552712001829499</Data></Cell>
    <Cell><Data ss:Type="Number">0.120662194121338</Data></Cell>
    <Cell><Data ss:Type="Number">0.100248233721596</Data></Cell>
    <Cell><Data ss:Type="Number">0.21111660893946901</Data></Cell>
    <Cell><Data ss:Type="Number">0.15627713144643199</Data></Cell>
    <Cell><Data ss:Type="Number">0.115648428776519</Data></Cell>
    <Cell><Data ss:Type="Number">0.230127529005657</Data></Cell>
    <Cell><Data ss:Type="Number">0.27796619186317101</Data></Cell>
    <Cell><Data ss:Type="Number">0.187745349035672</Data></Cell>
    <Cell><Data ss:Type="Number">9.8817845770962198E-2</Data></Cell>
    <Cell><Data ss:Type="Number">8.8475150023080498E-2</Data></Cell>
    <Cell><Data ss:Type="Number">4.9409827065605302E-2</Data></Cell>
    <Cell><Data ss:Type="Number">0.20422660273486101</Data></Cell>
    <Cell><Data ss:Type="Number">9.9144589702796798E-2</Data></Cell>
    <Cell><Data ss:Type="Number">0.32728109992763599</Data></Cell>
    <Cell><Data ss:Type="Number">0.104805324110465</Data></Cell>
    <Cell><Data ss:Type="Number">0.36660475119757602</Data></Cell>
    <Cell><Data ss:Type="Number">0.14933421827684901</Data></Cell>
    <Cell><Data ss:Type="Number">0.17036450079239299</Data></Cell>
    <Cell><Data ss:Type="Number">0.14938968846784501</Data></Cell>
    <Cell><Data ss:Type="Number">0.11354895425076</Data></Cell>
    <Cell><Data ss:Type="Number">0.31294706723891302</Data></Cell>
    <Cell><Data ss:Type="Number">0.122239747634069</Data></Cell>
    <Cell><Data ss:Type="Number">9.5748755266181498E-2</Data></Cell>
    <Cell><Data ss:Type="Number">0.117887645855888</Data></Cell>
    <Cell><Data ss:Type="Number">0.30326900354470299</Data></Cell>
    <Cell><Data ss:Type="Number">0.15605132354641099</Data></Cell>
    <Cell><Data ss:Type="Number">0.131912382407054</Data></Cell>
    <Cell><Data ss:Type="Number">9.2287814932168505E-2</Data></Cell>
    <Cell><Data ss:Type="Number">0.27002098677966602</Data></Cell>
    <Cell><Data ss:Type="Number">0.352845381344431</Data></Cell>
    <Cell><Data ss:Type="Number">9.7434231893471904E-2</Data></Cell>
    <Cell><Data ss:Type="Number">0.42249722829832498</Data></Cell>
    <Cell><Data ss:Type="Number">0.27942496617820001</Data></Cell>
    <Cell><Data ss:Type="Number">0.22957204604107001</Data></Cell>
    <Cell><Data ss:Type="Number">0.25148636643203698</Data></Cell>
    <Cell><Data ss:Type="Number">0.15355367066393699</Data></Cell>
    <Cell><Data ss:Type="Number">0.17136981606306401</Data></Cell>
    <Cell><Data ss:Type="Number">0.219100399536023</Data></Cell>
    <Cell><Data ss:Type="Number">0.180763010179812</Data></Cell>
    <Cell><Data ss:Type="Number">0.30226355740956001</Data></Cell>
    <Cell><Data ss:Type="Number">0.24013560598926501</Data></Cell>
    <Cell><Data ss:Type="Number">0.21408125466047701</Data></Cell>
    <Cell><Data ss:Type="Number">0.32170701682396402</Data></Cell>
    <Cell><Data ss:Type="Number">0.122619734564339</Data></Cell>
    <Cell><Data ss:Type="Number">0.19025408125690399</Data></Cell>
    <Cell><Data ss:Type="Number">0.150007500375019</Data></Cell>
    <Cell><Data ss:Type="Number">0.24961666012908701</Data></Cell>
    <Cell><Data ss:Type="Number">0.22994522443027801</Data></Cell>
    <Cell><Data ss:Type="Number">0.31412854661262302</Data></Cell>
    <Cell><Data ss:Type="Number">0.25596669620128498</Data></Cell>
    <Cell><Data ss:Type="Number">0.129771817886882</Data></Cell>
    <Cell><Data ss:Type="Number">0.22769318343532099</Data></Cell>
    <Cell><Data ss:Type="Number">0.17528949325401</Data></Cell>
    <Cell><Data ss:Type="Number">0.24217418602565299</Data></Cell>
    <Cell><Data ss:Type="Number">0.33226270904862099</Data></Cell>
    <Cell><Data ss:Type="Number">0.27669877081892202</Data></Cell>
    <Cell><Data ss:Type="Number">0.23049236715661101</Data></Cell>
    <Cell><Data ss:Type="Number">0.38636677245756901</Data></Cell>
    <Cell><Data ss:Type="Number">0.44106366658143698</Data></Cell>
    <Cell><Data ss:Type="Number">0.373282746381911</Data></Cell>
    <Cell><Data ss:Type="Number">0.43341878035617898</Data></Cell>
    <Cell><Data ss:Type="Number">0.39810592774465098</Data></Cell>
    <Cell><Data ss:Type="Number">0.33360796337065601</Data></Cell>
    <Cell><Data ss:Type="Number">0.40812574685173297</Data></Cell>
    <Cell><Data ss:Type="Number">0.37132851134223799</Data></Cell>
    <Cell><Data ss:Type="Number">0.28717413195091901</Data></Cell>
    <Cell><Data ss:Type="Number">0.293587528104502</Data></Cell>
    <Cell><Data ss:Type="Number">0.225988700564972</Data></Cell>
    <Cell><Data ss:Type="Number">0.30445418228534199</Data></Cell>
    <Cell><Data ss:Type="Number">0.30732588068072703</Data></Cell>
    <Cell><Data ss:Type="Number">0.39096437880104301</Data></Cell>
    <Cell><Data ss:Type="Number">0.376376462491397</Data></Cell>
    <Cell><Data ss:Type="Number">0.38519303825426299</Data></Cell>
    <Cell><Data ss:Type="Number">0.35446672948355501</Data></Cell>
    <Cell><Data ss:Type="Number">0.25792115548677702</Data></Cell>
    <Cell><Data ss:Type="Number">0.36608311518324599</Data></Cell>
    <Cell><Data ss:Type="Number">0.473869482805307</Data></Cell>
    <Cell><Data ss:Type="Number">0.38502865329512898</Data></Cell>
    <Cell><Data ss:Type="Number">0.34330180042722003</Data></Cell>
    <Cell><Data ss:Type="Number">0.27837060406421099</Data></Cell>
    <Cell><Data ss:Type="Number">0.28127134648611701</Data></Cell>
    <Cell><Data ss:Type="Number">0.35517508310186202</Data></Cell>
    <Cell><Data ss:Type="Number">0.41328413284132798</Data></Cell>
    <Cell><Data ss:Type="Number">0.41071005449806502</Data></Cell>
    <Cell><Data ss:Type="Number">0.439466969095549</Data></Cell>
    <Cell><Data ss:Type="Number">0.18810492834912301</Data></Cell>
    <Cell><Data ss:Type="Number">0.191311651346181</Data></Cell>
    <Cell><Data ss:Type="Number">0.266129857722884</Data></Cell>
    <Cell><Data ss:Type="Number">0.31980650362805702</Data></Cell>
    <Cell><Data ss:Type="Number">0.27213638306007198</Data></Cell>
    <Cell><Data ss:Type="Number">0.27587208247123302</Data></Cell>
    <Cell><Data ss:Type="Number">0.37586547972304701</Data></Cell>
    <Cell><Data ss:Type="Number">0.37225975458430999</Data></Cell>
   </Row>
   <Row>
    <Cell><Data ss:Type="String">k__Bacteria;p__TM6</Data></Cell>
    <Cell><Data ss:Type="Number">0</Data></Cell>
    <Cell><Data ss:Type="Number">0</Data></Cell>
    <Cell><Data ss:Type="Number">0</Data></Cell>
    <Cell><Data ss:Type="Number">0</Data></Cell>
    <Cell><Data ss:Type="Number">0</Data></Cell>
    <Cell><Data ss:Type="Number">0</Data></Cell>
    <Cell><Data ss:Type="Number">0</Data></Cell>
    <Cell><Data ss:Type="Number">0</Data></Cell>
    <Cell><Data ss:Type="Number">0</Data></Cell>
    <Cell><Data ss:Type="Number">0</Data></Cell>
    <Cell><Data ss:Type="Number">0</Data></Cell>
    <Cell><Data ss:Type="Number">0</Data></Cell>
    <Cell><Data ss:Type="Number">0</Data></Cell>
    <Cell><Data ss:Type="Number">0</Data></Cell>
    <Cell><Data ss:Type="Number">0</Data></Cell>
    <Cell><Data ss:Type="Number">0</Data></Cell>
    <Cell><Data ss:Type="Number">0</Data></Cell>
    <Cell><Data ss:Type="Number">0</Data></Cell>
    <Cell><Data ss:Type="Number">0</Data></Cell>
    <Cell><Data ss:Type="Number">0</Data></Cell>
    <Cell><Data ss:Type="Number">0</Data></Cell>
    <Cell><Data ss:Type="Number">0</Data></Cell>
    <Cell><Data ss:Type="Number">0</Data></Cell>
    <Cell><Data ss:Type="Number">0</Data></Cell>
    <Cell><Data ss:Type="Number">0</Data></Cell>
    <Cell><Data ss:Type="Number">0</Data></Cell>
    <Cell><Data ss:Type="Number">0</Data></Cell>
    <Cell><Data ss:Type="Number">0</Data></Cell>
    <Cell><Data ss:Type="Number">0</Data></Cell>
    <Cell><Data ss:Type="Number">0</Data></Cell>
    <Cell><Data ss:Type="Number">0</Data></Cell>
    <Cell><Data ss:Type="Number">0</Data></Cell>
    <Cell><Data ss:Type="Number">0</Data></Cell>
    <Cell><Data ss:Type="Number">0</Data></Cell>
    <Cell><Data ss:Type="Number">0</Data></Cell>
    <Cell><Data ss:Type="Number">0</Data></Cell>
    <Cell><Data ss:Type="Number">0</Data></Cell>
    <Cell><Data ss:Type="Number">0</Data></Cell>
    <Cell><Data ss:Type="Number">0</Data></Cell>
    <Cell><Data ss:Type="Number">0</Data></Cell>
    <Cell><Data ss:Type="Number">0</Data></Cell>
    <Cell><Data ss:Type="Number">0</Data></Cell>
    <Cell><Data ss:Type="Number">0</Data></Cell>
    <Cell><Data ss:Type="Number">0</Data></Cell>
    <Cell><Data ss:Type="Number">0</Data></Cell>
    <Cell><Data ss:Type="Number">0</Data></Cell>
    <Cell><Data ss:Type="Number">0</Data></Cell>
    <Cell><Data ss:Type="Number">9.7761266986020091E-3</Data></Cell>
    <Cell><Data ss:Type="Number">0</Data></Cell>
    <Cell><Data ss:Type="Number">0</Data></Cell>
    <Cell><Data ss:Type="Number">0</Data></Cell>
    <Cell><Data ss:Type="Number">0</Data></Cell>
    <Cell><Data ss:Type="Number">0</Data></Cell>
    <Cell><Data ss:Type="Number">0</Data></Cell>
    <Cell><Data ss:Type="Number">0</Data></Cell>
    <Cell><Data ss:Type="Number">0</Data></Cell>
    <Cell><Data ss:Type="Number">0</Data></Cell>
    <Cell><Data ss:Type="Number">0</Data></Cell>
    <Cell><Data ss:Type="Number">0</Data></Cell>
    <Cell><Data ss:Type="Number">0</Data></Cell>
    <Cell><Data ss:Type="Number">0</Data></Cell>
    <Cell><Data ss:Type="Number">0</Data></Cell>
    <Cell><Data ss:Type="Number">0</Data></Cell>
    <Cell><Data ss:Type="Number">0</Data></Cell>
    <Cell><Data ss:Type="Number">0</Data></Cell>
    <Cell><Data ss:Type="Number">0</Data></Cell>
    <Cell><Data ss:Type="Number">0</Data></Cell>
    <Cell><Data ss:Type="Number">0</Data></Cell>
    <Cell><Data ss:Type="Number">0</Data></Cell>
    <Cell><Data ss:Type="Number">0</Data></Cell>
    <Cell><Data ss:Type="Number">0</Data></Cell>
    <Cell><Data ss:Type="Number">0</Data></Cell>
    <Cell><Data ss:Type="Number">0</Data></Cell>
    <Cell><Data ss:Type="Number">0</Data></Cell>
    <Cell><Data ss:Type="Number">0</Data></Cell>
    <Cell><Data ss:Type="Number">0</Data></Cell>
    <Cell><Data ss:Type="Number">0</Data></Cell>
    <Cell><Data ss:Type="Number">0</Data></Cell>
    <Cell><Data ss:Type="Number">0</Data></Cell>
    <Cell><Data ss:Type="Number">0</Data></Cell>
    <Cell><Data ss:Type="Number">0</Data></Cell>
    <Cell><Data ss:Type="Number">0</Data></Cell>
    <Cell><Data ss:Type="Number">0</Data></Cell>
    <Cell><Data ss:Type="Number">0</Data></Cell>
    <Cell><Data ss:Type="Number">1.0623605651758201E-2</Data></Cell>
    <Cell><Data ss:Type="Number">0</Data></Cell>
    <Cell><Data ss:Type="Number">0</Data></Cell>
    <Cell><Data ss:Type="Number">0</Data></Cell>
    <Cell><Data ss:Type="Number">0</Data></Cell>
    <Cell><Data ss:Type="Number">0</Data></Cell>
    <Cell><Data ss:Type="Number">0</Data></Cell>
    <Cell><Data ss:Type="Number">0</Data></Cell>
    <Cell><Data ss:Type="Number">0</Data></Cell>
    <Cell><Data ss:Type="Number">0</Data></Cell>
    <Cell><Data ss:Type="Number">0</Data></Cell>
    <Cell><Data ss:Type="Number">0</Data></Cell>
    <Cell><Data ss:Type="Number">0</Data></Cell>
    <Cell><Data ss:Type="Number">0</Data></Cell>
    <Cell><Data ss:Type="Number">0</Data></Cell>
    <Cell><Data ss:Type="Number">0</Data></Cell>
    <Cell><Data ss:Type="Number">0</Data></Cell>
    <Cell><Data ss:Type="Number">0</Data></Cell>
    <Cell><Data ss:Type="Number">0</Data></Cell>
    <Cell><Data ss:Type="Number">0</Data></Cell>
    <Cell><Data ss:Type="Number">0</Data></Cell>
    <Cell><Data ss:Type="Number">0</Data></Cell>
    <Cell><Data ss:Type="Number">0</Data></Cell>
    <Cell><Data ss:Type="Number">0</Data></Cell>
    <Cell><Data ss:Type="Number">0</Data></Cell>
    <Cell><Data ss:Type="Number">0</Data></Cell>
    <Cell><Data ss:Type="Number">0</Data></Cell>
    <Cell><Data ss:Type="Number">0</Data></Cell>
    <Cell><Data ss:Type="Number">0</Data></Cell>
    <Cell><Data ss:Type="Number">0</Data></Cell>
    <Cell><Data ss:Type="Number">0</Data></Cell>
    <Cell><Data ss:Type="Number">0</Data></Cell>
    <Cell><Data ss:Type="Number">0</Data></Cell>
    <Cell><Data ss:Type="Number">0</Data></Cell>
    <Cell><Data ss:Type="Number">0</Data></Cell>
    <Cell><Data ss:Type="Number">0</Data></Cell>
    <Cell><Data ss:Type="Number">0</Data></Cell>
    <Cell><Data ss:Type="Number">0</Data></Cell>
    <Cell><Data ss:Type="Number">0</Data></Cell>
    <Cell><Data ss:Type="Number">0</Data></Cell>
    <Cell><Data ss:Type="Number">0</Data></Cell>
   </Row>
   <Row>
    <Cell><Data ss:Type="String">k__Bacteria;p__TM7</Data></Cell>
    <Cell><Data ss:Type="Number">4.5569504887329401E-3</Data></Cell>
    <Cell><Data ss:Type="Number">0</Data></Cell>
    <Cell><Data ss:Type="Number">8.6583345881644305E-2</Data></Cell>
    <Cell><Data ss:Type="Number">3.2547267508950498E-2</Data></Cell>
    <Cell><Data ss:Type="Number">5.9189109203906503E-3</Data></Cell>
    <Cell><Data ss:Type="Number">0</Data></Cell>
    <Cell><Data ss:Type="Number">0</Data></Cell>
    <Cell><Data ss:Type="Number">0</Data></Cell>
    <Cell><Data ss:Type="Number">0</Data></Cell>
    <Cell><Data ss:Type="Number">5.6501431369594696E-3</Data></Cell>
    <Cell><Data ss:Type="Number">6.4922417710835595E-2</Data></Cell>
    <Cell><Data ss:Type="Number">0.26875798563686798</Data></Cell>
    <Cell><Data ss:Type="Number">3.7661946369388397E-2</Data></Cell>
    <Cell><Data ss:Type="Number">0.16954899966090201</Data></Cell>
    <Cell><Data ss:Type="Number">8.1529795434331406E-2</Data></Cell>
    <Cell><Data ss:Type="Number">0</Data></Cell>
    <Cell><Data ss:Type="Number">0</Data></Cell>
    <Cell><Data ss:Type="Number">0</Data></Cell>
    <Cell><Data ss:Type="Number">2.29272346889061E-2</Data></Cell>
    <Cell><Data ss:Type="Number">5.30532123720091E-3</Data></Cell>
    <Cell><Data ss:Type="Number">0</Data></Cell>
    <Cell><Data ss:Type="Number">0</Data></Cell>
    <Cell><Data ss:Type="Number">0</Data></Cell>
    <Cell><Data ss:Type="Number">0</Data></Cell>
    <Cell><Data ss:Type="Number">0</Data></Cell>
    <Cell><Data ss:Type="Number">0</Data></Cell>
    <Cell><Data ss:Type="Number">0</Data></Cell>
    <Cell><Data ss:Type="Number">0</Data></Cell>
    <Cell><Data ss:Type="Number">0</Data></Cell>
    <Cell><Data ss:Type="Number">0</Data></Cell>
    <Cell><Data ss:Type="Number">0</Data></Cell>
    <Cell><Data ss:Type="Number">0</Data></Cell>
    <Cell><Data ss:Type="Number">0</Data></Cell>
    <Cell><Data ss:Type="Number">0</Data></Cell>
    <Cell><Data ss:Type="Number">0</Data></Cell>
    <Cell><Data ss:Type="Number">0</Data></Cell>
    <Cell><Data ss:Type="Number">0</Data></Cell>
    <Cell><Data ss:Type="Number">4.7943235209511902E-2</Data></Cell>
    <Cell><Data ss:Type="Number">0</Data></Cell>
    <Cell><Data ss:Type="Number">4.26693975081072E-2</Data></Cell>
    <Cell><Data ss:Type="Number">2.1959521282436001E-2</Data></Cell>
    <Cell><Data ss:Type="Number">3.8467456531774101E-2</Data></Cell>
    <Cell><Data ss:Type="Number">0</Data></Cell>
    <Cell><Data ss:Type="Number">0</Data></Cell>
    <Cell><Data ss:Type="Number">0</Data></Cell>
    <Cell><Data ss:Type="Number">4.9338859285573298E-3</Data></Cell>
    <Cell><Data ss:Type="Number">0</Data></Cell>
    <Cell><Data ss:Type="Number">4.8880633493010098E-2</Data></Cell>
    <Cell><Data ss:Type="Number">2.9037209109387299E-2</Data></Cell>
    <Cell><Data ss:Type="Number">4.3581616481774998E-2</Data></Cell>
    <Cell><Data ss:Type="Number">2.1861905629440698E-2</Data></Cell>
    <Cell><Data ss:Type="Number">0</Data></Cell>
    <Cell><Data ss:Type="Number">2.9804482594182201E-3</Data></Cell>
    <Cell><Data ss:Type="Number">0</Data></Cell>
    <Cell><Data ss:Type="Number">0</Data></Cell>
    <Cell><Data ss:Type="Number">0</Data></Cell>
    <Cell><Data ss:Type="Number">5.9078377313903099E-2</Data></Cell>
    <Cell><Data ss:Type="Number">5.7796786498670698E-2</Data></Cell>
    <Cell><Data ss:Type="Number">8.6784462109903801E-2</Data></Cell>
    <Cell><Data ss:Type="Number">5.8448949457040003E-2</Data></Cell>
    <Cell><Data ss:Type="Number">2.6734751166303502E-3</Data></Cell>
    <Cell><Data ss:Type="Number">8.1425857233330304E-2</Data></Cell>
    <Cell><Data ss:Type="Number">0</Data></Cell>
    <Cell><Data ss:Type="Number">0</Data></Cell>
    <Cell><Data ss:Type="Number">7.5861981767837098E-3</Data></Cell>
    <Cell><Data ss:Type="Number">3.1665109798768199E-3</Data></Cell>
    <Cell><Data ss:Type="Number">0</Data></Cell>
    <Cell><Data ss:Type="Number">8.0432875109681196E-2</Data></Cell>
    <Cell><Data ss:Type="Number">2.2849308808408499E-2</Data></Cell>
    <Cell><Data ss:Type="Number">0.12888258796236601</Data></Cell>
    <Cell><Data ss:Type="Number">7.6110741128341694E-2</Data></Cell>
    <Cell><Data ss:Type="Number">4.1031252137044404E-3</Data></Cell>
    <Cell><Data ss:Type="Number">0</Data></Cell>
    <Cell><Data ss:Type="Number">0</Data></Cell>
    <Cell><Data ss:Type="Number">4.9240869922035297E-3</Data></Cell>
    <Cell><Data ss:Type="Number">5.5299095979996202E-2</Data></Cell>
    <Cell><Data ss:Type="Number">3.6823370565852498E-2</Data></Cell>
    <Cell><Data ss:Type="Number">8.000400020001E-2</Data></Cell>
    <Cell><Data ss:Type="Number">0</Data></Cell>
    <Cell><Data ss:Type="Number">3.7389467387037101E-3</Data></Cell>
    <Cell><Data ss:Type="Number">0</Data></Cell>
    <Cell><Data ss:Type="Number">4.2192312560651504E-3</Data></Cell>
    <Cell><Data ss:Type="Number">5.4071590786200899E-2</Data></Cell>
    <Cell><Data ss:Type="Number">0.128077415682368</Data></Cell>
    <Cell><Data ss:Type="Number">4.2494422607032803E-2</Data></Cell>
    <Cell><Data ss:Type="Number">0</Data></Cell>
    <Cell><Data ss:Type="Number">3.3226270904862097E-2</Data></Cell>
    <Cell><Data ss:Type="Number">6.3853562496674302E-2</Data></Cell>
    <Cell><Data ss:Type="Number">5.3190546266910204E-3</Data></Cell>
    <Cell><Data ss:Type="Number">0</Data></Cell>
    <Cell><Data ss:Type="Number">0.124648427512145</Data></Cell>
    <Cell><Data ss:Type="Number">0.13156686962641101</Data></Cell>
    <Cell><Data ss:Type="Number">5.0593631948192101E-3</Data></Cell>
    <Cell><Data ss:Type="Number">7.0150824272185199E-3</Data></Cell>
    <Cell><Data ss:Type="Number">6.75319763908211E-3</Data></Cell>
    <Cell><Data ss:Type="Number">0</Data></Cell>
    <Cell><Data ss:Type="Number">0</Data></Cell>
    <Cell><Data ss:Type="Number">0</Data></Cell>
    <Cell><Data ss:Type="Number">9.2907445602690604E-3</Data></Cell>
    <Cell><Data ss:Type="Number">0</Data></Cell>
    <Cell><Data ss:Type="Number">1.75985076465516E-2</Data></Cell>
    <Cell><Data ss:Type="Number">0</Data></Cell>
    <Cell><Data ss:Type="Number">5.6661504174064098E-3</Data></Cell>
    <Cell><Data ss:Type="Number">0</Data></Cell>
    <Cell><Data ss:Type="Number">0</Data></Cell>
    <Cell><Data ss:Type="Number">0</Data></Cell>
    <Cell><Data ss:Type="Number">1.3888062218518699E-2</Data></Cell>
    <Cell><Data ss:Type="Number">1.63612565445026E-2</Data></Cell>
    <Cell><Data ss:Type="Number">0.17600866504197099</Data></Cell>
    <Cell><Data ss:Type="Number">0.22385386819484199</Data></Cell>
    <Cell><Data ss:Type="Number">3.81446444919133E-2</Data></Cell>
    <Cell><Data ss:Type="Number">9.2790201354736895E-2</Data></Cell>
    <Cell><Data ss:Type="Number">8.0363241853176406E-3</Data></Cell>
    <Cell><Data ss:Type="Number">0</Data></Cell>
    <Cell><Data ss:Type="Number">6.3257775434897197E-3</Data></Cell>
    <Cell><Data ss:Type="Number">1.18474054182134E-2</Data></Cell>
    <Cell><Data ss:Type="Number">0.127587184576127</Data></Cell>
    <Cell><Data ss:Type="Number">8.5502240158692205E-2</Data></Cell>
    <Cell><Data ss:Type="Number">5.5993654052540698E-2</Data></Cell>
    <Cell><Data ss:Type="Number">0.122829165102869</Data></Cell>
    <Cell><Data ss:Type="Number">0</Data></Cell>
    <Cell><Data ss:Type="Number">0</Data></Cell>
    <Cell><Data ss:Type="Number">0</Data></Cell>
    <Cell><Data ss:Type="Number">0</Data></Cell>
    <Cell><Data ss:Type="Number">0.193023576451124</Data></Cell>
   </Row>
   <Row>
    <Cell><Data ss:Type="String">k__Bacteria;p__Tenericutes</Data></Cell>
    <Cell><Data ss:Type="Number">0.32810043518877202</Data></Cell>
    <Cell><Data ss:Type="Number">0.53025366796234297</Data></Cell>
    <Cell><Data ss:Type="Number">1.2648697485318501</Data></Cell>
    <Cell><Data ss:Type="Number">1.5681865254312499</Data></Cell>
    <Cell><Data ss:Type="Number">0.31172930847390801</Data></Cell>
    <Cell><Data ss:Type="Number">0.60208220094493403</Data></Cell>
    <Cell><Data ss:Type="Number">0.57987627058644997</Data></Cell>
    <Cell><Data ss:Type="Number">0.50551147932317597</Data></Cell>
    <Cell><Data ss:Type="Number">0.48662803884776401</Data></Cell>
    <Cell><Data ss:Type="Number">0.34654211240018101</Data></Cell>
    <Cell><Data ss:Type="Number">0.73362332013244202</Data></Cell>
    <Cell><Data ss:Type="Number">1.61254791382121</Data></Cell>
    <Cell><Data ss:Type="Number">1.4612835191322699</Data></Cell>
    <Cell><Data ss:Type="Number">1.0851135978297699</Data></Cell>
    <Cell><Data ss:Type="Number">1.34894752445894</Data></Cell>
    <Cell><Data ss:Type="Number">0.152769657305596</Data></Cell>
    <Cell><Data ss:Type="Number">0.58574743618534297</Data></Cell>
    <Cell><Data ss:Type="Number">6.4612601303328507E-2</Data></Cell>
    <Cell><Data ss:Type="Number">2.2296735734961199</Data></Cell>
    <Cell><Data ss:Type="Number">1.70831343837869</Data></Cell>
    <Cell><Data ss:Type="Number">0.11413156256484699</Data></Cell>
    <Cell><Data ss:Type="Number">0.156238645447279</Data></Cell>
    <Cell><Data ss:Type="Number">0.21278406672908301</Data></Cell>
    <Cell><Data ss:Type="Number">0.31435258742931299</Data></Cell>
    <Cell><Data ss:Type="Number">3.6295005807200902E-2</Data></Cell>
    <Cell><Data ss:Type="Number">4.7716563612143902E-2</Data></Cell>
    <Cell><Data ss:Type="Number">0.100859243167756</Data></Cell>
    <Cell><Data ss:Type="Number">0.43270367070887</Data></Cell>
    <Cell><Data ss:Type="Number">0.183411453026289</Data></Cell>
    <Cell><Data ss:Type="Number">0.14570179698883001</Data></Cell>
    <Cell><Data ss:Type="Number">0.10922763459155201</Data></Cell>
    <Cell><Data ss:Type="Number">0.29105424003658997</Data></Cell>
    <Cell><Data ss:Type="Number">0.250977363772383</Data></Cell>
    <Cell><Data ss:Type="Number">2.8642352491884699E-2</Data></Cell>
    <Cell><Data ss:Type="Number">9.5662213425696793E-2</Data></Cell>
    <Cell><Data ss:Type="Number">0.28216704288939098</Data></Cell>
    <Cell><Data ss:Type="Number">0.201387781145318</Data></Cell>
    <Cell><Data ss:Type="Number">1.53418352670438</Data></Cell>
    <Cell><Data ss:Type="Number">0.63839125403982</Data></Cell>
    <Cell><Data ss:Type="Number">0.93019286567673698</Data></Cell>
    <Cell><Data ss:Type="Number">1.26633239395381</Data></Cell>
    <Cell><Data ss:Type="Number">1.5810124634559199</Data></Cell>
    <Cell><Data ss:Type="Number">0.18116936590721899</Data></Cell>
    <Cell><Data ss:Type="Number">3.10779612857397E-2</Data></Cell>
    <Cell><Data ss:Type="Number">0.13834128795739101</Data></Cell>
    <Cell><Data ss:Type="Number">0.59700019735543697</Data></Cell>
    <Cell><Data ss:Type="Number">0.117905989624273</Data></Cell>
    <Cell><Data ss:Type="Number">0.93362009971649196</Data></Cell>
    <Cell><Data ss:Type="Number">0.70518936408512001</Data></Cell>
    <Cell><Data ss:Type="Number">1.2638668779714699</Data></Cell>
    <Cell><Data ss:Type="Number">1.0967389324102701</Data></Cell>
    <Cell><Data ss:Type="Number">0.1282004322186</Data></Cell>
    <Cell><Data ss:Type="Number">0.55883404864091601</Data></Cell>
    <Cell><Data ss:Type="Number">4.3375394321766597E-2</Data></Cell>
    <Cell><Data ss:Type="Number">9.5748755266181498E-2</Data></Cell>
    <Cell><Data ss:Type="Number">0.139540478768194</Data></Cell>
    <Cell><Data ss:Type="Number">1.07916502560063</Data></Cell>
    <Cell><Data ss:Type="Number">1.08657958617501</Data></Cell>
    <Cell><Data ss:Type="Number">1.36078036588329</Data></Cell>
    <Cell><Data ss:Type="Number">1.52274894638078</Data></Cell>
    <Cell><Data ss:Type="Number">0.58148083786710203</Data></Cell>
    <Cell><Data ss:Type="Number">0.72378539762960303</Data></Cell>
    <Cell><Data ss:Type="Number">1.4127963624553399</Data></Cell>
    <Cell><Data ss:Type="Number">0.50639738710934001</Data></Cell>
    <Cell><Data ss:Type="Number">0.43241329607667101</Data></Cell>
    <Cell><Data ss:Type="Number">0.53514035559918305</Data></Cell>
    <Cell><Data ss:Type="Number">0.47017016332946099</Data></Cell>
    <Cell><Data ss:Type="Number">1.3600467973091499</Data></Cell>
    <Cell><Data ss:Type="Number">0.81115046269850299</Data></Cell>
    <Cell><Data ss:Type="Number">1.8430210078618401</Data></Cell>
    <Cell><Data ss:Type="Number">1.7981162591570701</Data></Cell>
    <Cell><Data ss:Type="Number">0.61957190726936995</Data></Cell>
    <Cell><Data ss:Type="Number">0.473993156919986</Data></Cell>
    <Cell><Data ss:Type="Number">0.59654102422245203</Data></Cell>
    <Cell><Data ss:Type="Number">0.42675420599097202</Data></Cell>
    <Cell><Data ss:Type="Number">1.18772840930948</Data></Cell>
    <Cell><Data ss:Type="Number">0.61372284276420797</Data></Cell>
    <Cell><Data ss:Type="Number">1.2550627531376599</Data></Cell>
    <Cell><Data ss:Type="Number">0.51528010555218795</Data></Cell>
    <Cell><Data ss:Type="Number">0.35893888691555598</Data></Cell>
    <Cell><Data ss:Type="Number">0.49652576722640401</Data></Cell>
    <Cell><Data ss:Type="Number">0.48521159444749201</Data></Cell>
    <Cell><Data ss:Type="Number">1.2652752243970999</Data></Cell>
    <Cell><Data ss:Type="Number">0.27038565532944397</Data></Cell>
    <Cell><Data ss:Type="Number">1.8007011579730201</Data></Cell>
    <Cell><Data ss:Type="Number">2.0629652883666698</Data></Cell>
    <Cell><Data ss:Type="Number">0.87495846716136905</Data></Cell>
    <Cell><Data ss:Type="Number">1.2504655988932001</Data></Cell>
    <Cell><Data ss:Type="Number">0.315597241183667</Data></Cell>
    <Cell><Data ss:Type="Number">0.36911825582999902</Data></Cell>
    <Cell><Data ss:Type="Number">1.23050370749169</Data></Cell>
    <Cell><Data ss:Type="Number">1.35238503197381</Data></Cell>
    <Cell><Data ss:Type="Number">0.53291958985429</Data></Cell>
    <Cell><Data ss:Type="Number">0.48579445808488297</Data></Cell>
    <Cell><Data ss:Type="Number">0.52269749726495496</Data></Cell>
    <Cell><Data ss:Type="Number">0.45592425774427803</Data></Cell>
    <Cell><Data ss:Type="Number">0.492758214103444</Data></Cell>
    <Cell><Data ss:Type="Number">0.31887517249095598</Data></Cell>
    <Cell><Data ss:Type="Number">0.53143058884739003</Data></Cell>
    <Cell><Data ss:Type="Number">0.30982321851649403</Data></Cell>
    <Cell><Data ss:Type="Number">0.476919557221548</Data></Cell>
    <Cell><Data ss:Type="Number">0.41873151242749002</Data></Cell>
    <Cell><Data ss:Type="Number">0.56661504174064103</Data></Cell>
    <Cell><Data ss:Type="Number">0.52907777013076396</Data></Cell>
    <Cell><Data ss:Type="Number">0.62373001148511398</Data></Cell>
    <Cell><Data ss:Type="Number">0.275945618522008</Data></Cell>
    <Cell><Data ss:Type="Number">0.57536257762434795</Data></Cell>
    <Cell><Data ss:Type="Number">0.40698625654450299</Data></Cell>
    <Cell><Data ss:Type="Number">1.0289737340915199</Data></Cell>
    <Cell><Data ss:Type="Number">0.79691977077363896</Data></Cell>
    <Cell><Data ss:Type="Number">1.31217577052182</Data></Cell>
    <Cell><Data ss:Type="Number">1.6748631344530001</Data></Cell>
    <Cell><Data ss:Type="Number">0.46007955960943497</Data></Cell>
    <Cell><Data ss:Type="Number">0.44624561723054501</Data></Cell>
    <Cell><Data ss:Type="Number">0.52293094359515002</Data></Cell>
    <Cell><Data ss:Type="Number">0.46599794644972697</Data></Cell>
    <Cell><Data ss:Type="Number">1.1624610150269401</Data></Cell>
    <Cell><Data ss:Type="Number">0.66691747323779904</Data></Cell>
    <Cell><Data ss:Type="Number">0.97055667024403902</Data></Cell>
    <Cell><Data ss:Type="Number">1.10546248592582</Data></Cell>
    <Cell><Data ss:Type="Number">0.43267938726148902</Data></Cell>
    <Cell><Data ss:Type="Number">0.38908755594539302</Data></Cell>
    <Cell><Data ss:Type="Number">0.60074775853933005</Data></Cell>
    <Cell><Data ss:Type="Number">0.48736624404280199</Data></Cell>
    <Cell><Data ss:Type="Number">1.4292936256261799</Data></Cell>
   </Row>
   <Row>
    <Cell><Data ss:Type="String">k__Bacteria;p__Verrucomicrobia</Data></Cell>
    <Cell><Data ss:Type="Number">1.36708514661988E-2</Data></Cell>
    <Cell><Data ss:Type="Number">6.7405127283348704E-3</Data></Cell>
    <Cell><Data ss:Type="Number">2.6351453094413502E-2</Data></Cell>
    <Cell><Data ss:Type="Number">7.1012220019528394E-2</Data></Cell>
    <Cell><Data ss:Type="Number">1.9729703067968798E-2</Data></Cell>
    <Cell><Data ss:Type="Number">6.2716895931763999E-3</Data></Cell>
    <Cell><Data ss:Type="Number">8.5970028488107503E-2</Data></Cell>
    <Cell><Data ss:Type="Number">4.6806618455849701E-3</Data></Cell>
    <Cell><Data ss:Type="Number">1.6495865723653001E-2</Data></Cell>
    <Cell><Data ss:Type="Number">6.2151574506554202E-2</Data></Cell>
    <Cell><Data ss:Type="Number">0</Data></Cell>
    <Cell><Data ss:Type="Number">0</Data></Cell>
    <Cell><Data ss:Type="Number">6.7791503464899094E-2</Data></Cell>
    <Cell><Data ss:Type="Number">0.23736859952526301</Data></Cell>
    <Cell><Data ss:Type="Number">2.2235398754817701E-2</Data></Cell>
    <Cell><Data ss:Type="Number">0</Data></Cell>
    <Cell><Data ss:Type="Number">4.1170746313346801E-2</Data></Cell>
    <Cell><Data ss:Type="Number">0</Data></Cell>
    <Cell><Data ss:Type="Number">0.103172556100077</Data></Cell>
    <Cell><Data ss:Type="Number">0.20160220701363499</Data></Cell>
    <Cell><Data ss:Type="Number">3.11267897904129E-2</Data></Cell>
    <Cell><Data ss:Type="Number">0</Data></Cell>
    <Cell><Data ss:Type="Number">6.8090901353306697E-3</Data></Cell>
    <Cell><Data ss:Type="Number">1.0250627850955899E-2</Data></Cell>
    <Cell><Data ss:Type="Number">0</Data></Cell>
    <Cell><Data ss:Type="Number">7.9527606020239807E-3</Data></Cell>
    <Cell><Data ss:Type="Number">9.6980041507457801E-3</Data></Cell>
    <Cell><Data ss:Type="Number">2.3635074450484499E-2</Data></Cell>
    <Cell><Data ss:Type="Number">3.7361592283132898E-2</Data></Cell>
    <Cell><Data ss:Type="Number">0</Data></Cell>
    <Cell><Data ss:Type="Number">0</Data></Cell>
    <Cell><Data ss:Type="Number">1.4552712001829501E-2</Data></Cell>
    <Cell><Data ss:Type="Number">5.30913654133887E-2</Data></Cell>
    <Cell><Data ss:Type="Number">0</Data></Cell>
    <Cell><Data ss:Type="Number">0</Data></Cell>
    <Cell><Data ss:Type="Number">1.3023094287202599E-2</Data></Cell>
    <Cell><Data ss:Type="Number">0</Data></Cell>
    <Cell><Data ss:Type="Number">0</Data></Cell>
    <Cell><Data ss:Type="Number">3.8569471598239098E-2</Data></Cell>
    <Cell><Data ss:Type="Number">0</Data></Cell>
    <Cell><Data ss:Type="Number">4.0259122351132701E-2</Data></Cell>
    <Cell><Data ss:Type="Number">0.12694260655485501</Data></Cell>
    <Cell><Data ss:Type="Number">0</Data></Cell>
    <Cell><Data ss:Type="Number">8.8794175102113303E-3</Data></Cell>
    <Cell><Data ss:Type="Number">0</Data></Cell>
    <Cell><Data ss:Type="Number">9.86777185711466E-2</Data></Cell>
    <Cell><Data ss:Type="Number">1.5720798616569699E-2</Data></Cell>
    <Cell><Data ss:Type="Number">2.9328380095806E-2</Data></Cell>
    <Cell><Data ss:Type="Number">7.0518936408512006E-2</Data></Cell>
    <Cell><Data ss:Type="Number">5.1505546751188597E-2</Data></Cell>
    <Cell><Data ss:Type="Number">6.5585716888322099E-2</Data></Cell>
    <Cell><Data ss:Type="Number">1.0988608475880001E-2</Data></Cell>
    <Cell><Data ss:Type="Number">0.11623748211731</Data></Cell>
    <Cell><Data ss:Type="Number">1.3801261829653E-2</Data></Cell>
    <Cell><Data ss:Type="Number">1.2766500702157501E-2</Data></Cell>
    <Cell><Data ss:Type="Number">5.2929147118970302E-2</Data></Cell>
    <Cell><Data ss:Type="Number">3.1508467900748301E-2</Data></Cell>
    <Cell><Data ss:Type="Number">0</Data></Cell>
    <Cell><Data ss:Type="Number">0</Data></Cell>
    <Cell><Data ss:Type="Number">3.9991386470606301E-2</Data></Cell>
    <Cell><Data ss:Type="Number">0.108275742223529</Data></Cell>
    <Cell><Data ss:Type="Number">0</Data></Cell>
    <Cell><Data ss:Type="Number">0</Data></Cell>
    <Cell><Data ss:Type="Number">8.53983759326402E-2</Data></Cell>
    <Cell><Data ss:Type="Number">6.9540149953850605E-2</Data></Cell>
    <Cell><Data ss:Type="Number">9.02455629264894E-2</Data></Cell>
    <Cell><Data ss:Type="Number">0.109341898448712</Data></Cell>
    <Cell><Data ss:Type="Number">5.1184556887978898E-2</Data></Cell>
    <Cell><Data ss:Type="Number">0</Data></Cell>
    <Cell><Data ss:Type="Number">7.7329552777419805E-2</Data></Cell>
    <Cell><Data ss:Type="Number">0</Data></Cell>
    <Cell><Data ss:Type="Number">0.106681255556315</Data></Cell>
    <Cell><Data ss:Type="Number">5.1793954232978598E-2</Data></Cell>
    <Cell><Data ss:Type="Number">1.92432588458856E-2</Data></Cell>
    <Cell><Data ss:Type="Number">0.119819450143619</Data></Cell>
    <Cell><Data ss:Type="Number">0</Data></Cell>
    <Cell><Data ss:Type="Number">0</Data></Cell>
    <Cell><Data ss:Type="Number">1.5000750037501899E-2</Data></Cell>
    <Cell><Data ss:Type="Number">7.1319045751167806E-2</Data></Cell>
    <Cell><Data ss:Type="Number">9.7212615206296399E-2</Data></Cell>
    <Cell><Data ss:Type="Number">8.6855819339895807E-2</Data></Cell>
    <Cell><Data ss:Type="Number">0.151892325218345</Data></Cell>
    <Cell><Data ss:Type="Number">0</Data></Cell>
    <Cell><Data ss:Type="Number">0</Data></Cell>
    <Cell><Data ss:Type="Number">4.2494422607032803E-2</Data></Cell>
    <Cell><Data ss:Type="Number">2.6908242891739199E-2</Data></Cell>
    <Cell><Data ss:Type="Number">4.4301694539816097E-2</Data></Cell>
    <Cell><Data ss:Type="Number">7.9816953120842901E-2</Data></Cell>
    <Cell><Data ss:Type="Number">0.10992712895161399</Data></Cell>
    <Cell><Data ss:Type="Number">0.19663308955429801</Data></Cell>
    <Cell><Data ss:Type="Number">6.3922270519048793E-2</Data></Cell>
    <Cell><Data ss:Type="Number">9.1790839274240393E-2</Data></Cell>
    <Cell><Data ss:Type="Number">0.28163788451160299</Data></Cell>
    <Cell><Data ss:Type="Number">0.14907050157839399</Data></Cell>
    <Cell><Data ss:Type="Number">0.22150488256189299</Data></Cell>
    <Cell><Data ss:Type="Number">0.21509329901645399</Data></Cell>
    <Cell><Data ss:Type="Number">0.27453671928620499</Data></Cell>
    <Cell><Data ss:Type="Number">0.15104613433782099</Data></Cell>
    <Cell><Data ss:Type="Number">0.16165895534868199</Data></Cell>
    <Cell><Data ss:Type="Number">0.21140878439949001</Data></Cell>
    <Cell><Data ss:Type="Number">0.27629657005086</Data></Cell>
    <Cell><Data ss:Type="Number">0.19592024893396301</Data></Cell>
    <Cell><Data ss:Type="Number">0.236089600725267</Data></Cell>
    <Cell><Data ss:Type="Number">0.15485203028217501</Data></Cell>
    <Cell><Data ss:Type="Number">0.268574962452513</Data></Cell>
    <Cell><Data ss:Type="Number">0.20639834881320901</Data></Cell>
    <Cell><Data ss:Type="Number">0.21625696883122</Data></Cell>
    <Cell><Data ss:Type="Number">0.224967277486911</Data></Cell>
    <Cell><Data ss:Type="Number">5.4156512320606601E-2</Data></Cell>
    <Cell><Data ss:Type="Number">3.5816618911174797E-2</Data></Cell>
    <Cell><Data ss:Type="Number">3.81446444919133E-2</Data></Cell>
    <Cell><Data ss:Type="Number">0.115987751693421</Data></Cell>
    <Cell><Data ss:Type="Number">0.33551653473701099</Data></Cell>
    <Cell><Data ss:Type="Number">0.30280952597786998</Data></Cell>
    <Cell><Data ss:Type="Number">0.38798102266737</Data></Cell>
    <Cell><Data ss:Type="Number">0.24879551378248199</Data></Cell>
    <Cell><Data ss:Type="Number">1.89018051223892E-2</Data></Cell>
    <Cell><Data ss:Type="Number">0</Data></Cell>
    <Cell><Data ss:Type="Number">7.4658205403387606E-2</Data></Cell>
    <Cell><Data ss:Type="Number">1.36476850114299E-2</Data></Cell>
    <Cell><Data ss:Type="Number">0.120935232464391</Data></Cell>
    <Cell><Data ss:Type="Number">0.202415491532285</Data></Cell>
    <Cell><Data ss:Type="Number">0.21416385349740499</Data></Cell>
    <Cell><Data ss:Type="Number">0.142073554536463</Data></Cell>
    <Cell><Data ss:Type="Number">1.37873983179374E-2</Data></Cell>
   </Row>
   <Row>
    <Cell><Data ss:Type="String">k__Bacteria;p__WPS-2</Data></Cell>
    <Cell><Data ss:Type="Number">0</Data></Cell>
    <Cell><Data ss:Type="Number">8.9873503044464904E-3</Data></Cell>
    <Cell><Data ss:Type="Number">0</Data></Cell>
    <Cell><Data ss:Type="Number">0</Data></Cell>
    <Cell><Data ss:Type="Number">0</Data></Cell>
    <Cell><Data ss:Type="Number">0</Data></Cell>
    <Cell><Data ss:Type="Number">1.1799807831701E-2</Data></Cell>
    <Cell><Data ss:Type="Number">0</Data></Cell>
    <Cell><Data ss:Type="Number">1.23718992927398E-2</Data></Cell>
    <Cell><Data ss:Type="Number">0</Data></Cell>
    <Cell><Data ss:Type="Number">0.13633707719275501</Data></Cell>
    <Cell><Data ss:Type="Number">0.12777018989293701</Data></Cell>
    <Cell><Data ss:Type="Number">0.112985839108165</Data></Cell>
    <Cell><Data ss:Type="Number">0.203458799593082</Data></Cell>
    <Cell><Data ss:Type="Number">0.214942187963237</Data></Cell>
    <Cell><Data ss:Type="Number">0</Data></Cell>
    <Cell><Data ss:Type="Number">0</Data></Cell>
    <Cell><Data ss:Type="Number">0</Data></Cell>
    <Cell><Data ss:Type="Number">0</Data></Cell>
    <Cell><Data ss:Type="Number">0</Data></Cell>
    <Cell><Data ss:Type="Number">0</Data></Cell>
    <Cell><Data ss:Type="Number">0</Data></Cell>
    <Cell><Data ss:Type="Number">0</Data></Cell>
    <Cell><Data ss:Type="Number">0</Data></Cell>
    <Cell><Data ss:Type="Number">0</Data></Cell>
    <Cell><Data ss:Type="Number">0</Data></Cell>
    <Cell><Data ss:Type="Number">0</Data></Cell>
    <Cell><Data ss:Type="Number">0</Data></Cell>
    <Cell><Data ss:Type="Number">0</Data></Cell>
    <Cell><Data ss:Type="Number">0</Data></Cell>
    <Cell><Data ss:Type="Number">0</Data></Cell>
    <Cell><Data ss:Type="Number">0</Data></Cell>
    <Cell><Data ss:Type="Number">0</Data></Cell>
    <Cell><Data ss:Type="Number">0</Data></Cell>
    <Cell><Data ss:Type="Number">0</Data></Cell>
    <Cell><Data ss:Type="Number">0</Data></Cell>
    <Cell><Data ss:Type="Number">0</Data></Cell>
    <Cell><Data ss:Type="Number">0</Data></Cell>
    <Cell><Data ss:Type="Number">5.3199271169984998E-3</Data></Cell>
    <Cell><Data ss:Type="Number">0</Data></Cell>
    <Cell><Data ss:Type="Number">0</Data></Cell>
    <Cell><Data ss:Type="Number">0</Data></Cell>
    <Cell><Data ss:Type="Number">0</Data></Cell>
    <Cell><Data ss:Type="Number">0</Data></Cell>
    <Cell><Data ss:Type="Number">0</Data></Cell>
    <Cell><Data ss:Type="Number">0</Data></Cell>
    <Cell><Data ss:Type="Number">0</Data></Cell>
    <Cell><Data ss:Type="Number">0</Data></Cell>
    <Cell><Data ss:Type="Number">0</Data></Cell>
    <Cell><Data ss:Type="Number">0</Data></Cell>
    <Cell><Data ss:Type="Number">0</Data></Cell>
    <Cell><Data ss:Type="Number">0</Data></Cell>
    <Cell><Data ss:Type="Number">1.7882689556509301E-2</Data></Cell>
    <Cell><Data ss:Type="Number">0</Data></Cell>
    <Cell><Data ss:Type="Number">0</Data></Cell>
    <Cell><Data ss:Type="Number">0</Data></Cell>
    <Cell><Data ss:Type="Number">0</Data></Cell>
    <Cell><Data ss:Type="Number">0</Data></Cell>
    <Cell><Data ss:Type="Number">0</Data></Cell>
    <Cell><Data ss:Type="Number">0</Data></Cell>
    <Cell><Data ss:Type="Number">4.01021267494553E-3</Data></Cell>
    <Cell><Data ss:Type="Number">0</Data></Cell>
    <Cell><Data ss:Type="Number">1.6239038648912001E-2</Data></Cell>
    <Cell><Data ss:Type="Number">2.99643424325053E-3</Data></Cell>
    <Cell><Data ss:Type="Number">0</Data></Cell>
    <Cell><Data ss:Type="Number">1.42492994094457E-2</Data></Cell>
    <Cell><Data ss:Type="Number">8.2006423836533896E-3</Data></Cell>
    <Cell><Data ss:Type="Number">0</Data></Cell>
    <Cell><Data ss:Type="Number">0</Data></Cell>
    <Cell><Data ss:Type="Number">0</Data></Cell>
    <Cell><Data ss:Type="Number">0</Data></Cell>
    <Cell><Data ss:Type="Number">1.77802092593859E-2</Data></Cell>
    <Cell><Data ss:Type="Number">3.13902752927143E-3</Data></Cell>
    <Cell><Data ss:Type="Number">9.6216294229427794E-3</Data></Cell>
    <Cell><Data ss:Type="Number">1.14895363151416E-2</Data></Cell>
    <Cell><Data ss:Type="Number">0</Data></Cell>
    <Cell><Data ss:Type="Number">0</Data></Cell>
    <Cell><Data ss:Type="Number">0</Data></Cell>
    <Cell><Data ss:Type="Number">8.9148807188959792E-3</Data></Cell>
    <Cell><Data ss:Type="Number">1.8694733693518501E-2</Data></Cell>
    <Cell><Data ss:Type="Number">0</Data></Cell>
    <Cell><Data ss:Type="Number">0</Data></Cell>
    <Cell><Data ss:Type="Number">0</Data></Cell>
    <Cell><Data ss:Type="Number">0</Data></Cell>
    <Cell><Data ss:Type="Number">1.5935408477637299E-2</Data></Cell>
    <Cell><Data ss:Type="Number">0</Data></Cell>
    <Cell><Data ss:Type="Number">0</Data></Cell>
    <Cell><Data ss:Type="Number">0</Data></Cell>
    <Cell><Data ss:Type="Number">0.26949876775234499</Data></Cell>
    <Cell><Data ss:Type="Number">0.25872774941354998</Data></Cell>
    <Cell><Data ss:Type="Number">0.188570698031194</Data></Cell>
    <Cell><Data ss:Type="Number">0.14992503748125899</Data></Cell>
    <Cell><Data ss:Type="Number">0.33391797085806801</Data></Cell>
    <Cell><Data ss:Type="Number">0.42265871623991602</Data></Cell>
    <Cell><Data ss:Type="Number">0.30254325423087802</Data></Cell>
    <Cell><Data ss:Type="Number">0.33458957624781699</Data></Cell>
    <Cell><Data ss:Type="Number">0.31853298840258298</Data></Cell>
    <Cell><Data ss:Type="Number">0.38973632193339097</Data></Cell>
    <Cell><Data ss:Type="Number">0.29730382592860999</Data></Cell>
    <Cell><Data ss:Type="Number">0.393657736468015</Data></Cell>
    <Cell><Data ss:Type="Number">0.320292839167239</Data></Cell>
    <Cell><Data ss:Type="Number">0.43793937997003601</Data></Cell>
    <Cell><Data ss:Type="Number">0.41551769727646998</Data></Cell>
    <Cell><Data ss:Type="Number">0.32045767377839002</Data></Cell>
    <Cell><Data ss:Type="Number">0.27740966516476701</Data></Cell>
    <Cell><Data ss:Type="Number">0.30511060259343997</Data></Cell>
    <Cell><Data ss:Type="Number">0.43052992877408103</Data></Cell>
    <Cell><Data ss:Type="Number">0.49697316753926701</Data></Cell>
    <Cell><Data ss:Type="Number">0.27078256160303299</Data></Cell>
    <Cell><Data ss:Type="Number">0.14326647564469899</Data></Cell>
    <Cell><Data ss:Type="Number">0.12969179127250499</Data></Cell>
    <Cell><Data ss:Type="Number">0.11134824162568401</Data></Cell>
    <Cell><Data ss:Type="Number">0.411861614497529</Data></Cell>
    <Cell><Data ss:Type="Number">0.43486180046445999</Data></Cell>
    <Cell><Data ss:Type="Number">0.34580917237743802</Data></Cell>
    <Cell><Data ss:Type="Number">0.37714240581312702</Data></Cell>
    <Cell><Data ss:Type="Number">0.12286173329553</Data></Cell>
    <Cell><Data ss:Type="Number">7.8662060945996801E-2</Data></Cell>
    <Cell><Data ss:Type="Number">9.3322756754234501E-2</Data></Cell>
    <Cell><Data ss:Type="Number">8.8709952574294607E-2</Data></Cell>
    <Cell><Data ss:Type="Number">0.41924213920989001</Data></Cell>
    <Cell><Data ss:Type="Number">0.391336616962418</Data></Cell>
    <Cell><Data ss:Type="Number">0.33032051980108201</Data></Cell>
    <Cell><Data ss:Type="Number">0.36687348260048602</Data></Cell>
    <Cell><Data ss:Type="Number">0.26196056804081103</Data></Cell>
   </Row>
   <Row>
    <Cell><Data ss:Type="String">k__Bacteria;p__WS4</Data></Cell>
    <Cell><Data ss:Type="Number">0</Data></Cell>
    <Cell><Data ss:Type="Number">0</Data></Cell>
    <Cell><Data ss:Type="Number">0</Data></Cell>
    <Cell><Data ss:Type="Number">0</Data></Cell>
    <Cell><Data ss:Type="Number">0</Data></Cell>
    <Cell><Data ss:Type="Number">0</Data></Cell>
    <Cell><Data ss:Type="Number">0</Data></Cell>
    <Cell><Data ss:Type="Number">0</Data></Cell>
    <Cell><Data ss:Type="Number">0</Data></Cell>
    <Cell><Data ss:Type="Number">0</Data></Cell>
    <Cell><Data ss:Type="Number">0</Data></Cell>
    <Cell><Data ss:Type="Number">0</Data></Cell>
    <Cell><Data ss:Type="Number">0</Data></Cell>
    <Cell><Data ss:Type="Number">0</Data></Cell>
    <Cell><Data ss:Type="Number">0</Data></Cell>
    <Cell><Data ss:Type="Number">0</Data></Cell>
    <Cell><Data ss:Type="Number">0</Data></Cell>
    <Cell><Data ss:Type="Number">0</Data></Cell>
    <Cell><Data ss:Type="Number">0</Data></Cell>
    <Cell><Data ss:Type="Number">0</Data></Cell>
    <Cell><Data ss:Type="Number">0</Data></Cell>
    <Cell><Data ss:Type="Number">0</Data></Cell>
    <Cell><Data ss:Type="Number">0</Data></Cell>
    <Cell><Data ss:Type="Number">0</Data></Cell>
    <Cell><Data ss:Type="Number">0</Data></Cell>
    <Cell><Data ss:Type="Number">0</Data></Cell>
    <Cell><Data ss:Type="Number">0</Data></Cell>
    <Cell><Data ss:Type="Number">0</Data></Cell>
    <Cell><Data ss:Type="Number">0</Data></Cell>
    <Cell><Data ss:Type="Number">0</Data></Cell>
    <Cell><Data ss:Type="Number">0</Data></Cell>
    <Cell><Data ss:Type="Number">0</Data></Cell>
    <Cell><Data ss:Type="Number">0</Data></Cell>
    <Cell><Data ss:Type="Number">0</Data></Cell>
    <Cell><Data ss:Type="Number">0</Data></Cell>
    <Cell><Data ss:Type="Number">0</Data></Cell>
    <Cell><Data ss:Type="Number">0</Data></Cell>
    <Cell><Data ss:Type="Number">0</Data></Cell>
    <Cell><Data ss:Type="Number">0</Data></Cell>
    <Cell><Data ss:Type="Number">0</Data></Cell>
    <Cell><Data ss:Type="Number">0</Data></Cell>
    <Cell><Data ss:Type="Number">0</Data></Cell>
    <Cell><Data ss:Type="Number">0</Data></Cell>
    <Cell><Data ss:Type="Number">0</Data></Cell>
    <Cell><Data ss:Type="Number">0</Data></Cell>
    <Cell><Data ss:Type="Number">0</Data></Cell>
    <Cell><Data ss:Type="Number">0</Data></Cell>
    <Cell><Data ss:Type="Number">0</Data></Cell>
    <Cell><Data ss:Type="Number">0</Data></Cell>
    <Cell><Data ss:Type="Number">0</Data></Cell>
    <Cell><Data ss:Type="Number">7.2873018764802299E-3</Data></Cell>
    <Cell><Data ss:Type="Number">0</Data></Cell>
    <Cell><Data ss:Type="Number">0</Data></Cell>
    <Cell><Data ss:Type="Number">0</Data></Cell>
    <Cell><Data ss:Type="Number">0</Data></Cell>
    <Cell><Data ss:Type="Number">0</Data></Cell>
    <Cell><Data ss:Type="Number">0</Data></Cell>
    <Cell><Data ss:Type="Number">0</Data></Cell>
    <Cell><Data ss:Type="Number">0</Data></Cell>
    <Cell><Data ss:Type="Number">0</Data></Cell>
    <Cell><Data ss:Type="Number">0</Data></Cell>
    <Cell><Data ss:Type="Number">0</Data></Cell>
    <Cell><Data ss:Type="Number">0</Data></Cell>
    <Cell><Data ss:Type="Number">0</Data></Cell>
    <Cell><Data ss:Type="Number">0</Data></Cell>
    <Cell><Data ss:Type="Number">0</Data></Cell>
    <Cell><Data ss:Type="Number">0</Data></Cell>
    <Cell><Data ss:Type="Number">0</Data></Cell>
    <Cell><Data ss:Type="Number">0</Data></Cell>
    <Cell><Data ss:Type="Number">0</Data></Cell>
    <Cell><Data ss:Type="Number">0</Data></Cell>
    <Cell><Data ss:Type="Number">0</Data></Cell>
    <Cell><Data ss:Type="Number">0</Data></Cell>
    <Cell><Data ss:Type="Number">0</Data></Cell>
    <Cell><Data ss:Type="Number">0</Data></Cell>
    <Cell><Data ss:Type="Number">0</Data></Cell>
    <Cell><Data ss:Type="Number">0</Data></Cell>
    <Cell><Data ss:Type="Number">0</Data></Cell>
    <Cell><Data ss:Type="Number">0</Data></Cell>
    <Cell><Data ss:Type="Number">0</Data></Cell>
    <Cell><Data ss:Type="Number">0</Data></Cell>
    <Cell><Data ss:Type="Number">0</Data></Cell>
    <Cell><Data ss:Type="Number">0</Data></Cell>
    <Cell><Data ss:Type="Number">0</Data></Cell>
    <Cell><Data ss:Type="Number">0</Data></Cell>
    <Cell><Data ss:Type="Number">0</Data></Cell>
    <Cell><Data ss:Type="Number">0</Data></Cell>
    <Cell><Data ss:Type="Number">0</Data></Cell>
    <Cell><Data ss:Type="Number">0</Data></Cell>
    <Cell><Data ss:Type="Number">0</Data></Cell>
    <Cell><Data ss:Type="Number">0</Data></Cell>
    <Cell><Data ss:Type="Number">0</Data></Cell>
    <Cell><Data ss:Type="Number">0</Data></Cell>
    <Cell><Data ss:Type="Number">0</Data></Cell>
    <Cell><Data ss:Type="Number">0</Data></Cell>
    <Cell><Data ss:Type="Number">0</Data></Cell>
    <Cell><Data ss:Type="Number">0</Data></Cell>
    <Cell><Data ss:Type="Number">0</Data></Cell>
    <Cell><Data ss:Type="Number">0</Data></Cell>
    <Cell><Data ss:Type="Number">0</Data></Cell>
    <Cell><Data ss:Type="Number">0</Data></Cell>
    <Cell><Data ss:Type="Number">0</Data></Cell>
    <Cell><Data ss:Type="Number">0</Data></Cell>
    <Cell><Data ss:Type="Number">0</Data></Cell>
    <Cell><Data ss:Type="Number">0</Data></Cell>
    <Cell><Data ss:Type="Number">0</Data></Cell>
    <Cell><Data ss:Type="Number">0</Data></Cell>
    <Cell><Data ss:Type="Number">0</Data></Cell>
    <Cell><Data ss:Type="Number">0</Data></Cell>
    <Cell><Data ss:Type="Number">0</Data></Cell>
    <Cell><Data ss:Type="Number">0</Data></Cell>
    <Cell><Data ss:Type="Number">0</Data></Cell>
    <Cell><Data ss:Type="Number">0</Data></Cell>
    <Cell><Data ss:Type="Number">0</Data></Cell>
    <Cell><Data ss:Type="Number">0</Data></Cell>
    <Cell><Data ss:Type="Number">0</Data></Cell>
    <Cell><Data ss:Type="Number">0</Data></Cell>
    <Cell><Data ss:Type="Number">0</Data></Cell>
    <Cell><Data ss:Type="Number">0</Data></Cell>
    <Cell><Data ss:Type="Number">0</Data></Cell>
    <Cell><Data ss:Type="Number">0</Data></Cell>
    <Cell><Data ss:Type="Number">0</Data></Cell>
    <Cell><Data ss:Type="Number">0</Data></Cell>
    <Cell><Data ss:Type="Number">0</Data></Cell>
    <Cell><Data ss:Type="Number">0</Data></Cell>
   </Row>
  </Table>
  <WorksheetOptions xmlns="urn:schemas-microsoft-com:office:excel">
   <PageSetup>
    <Header x:Margin="0.3"/>
    <Footer x:Margin="0.3"/>
    <PageMargins x:Bottom="0.75" x:Left="0.7" x:Right="0.7" x:Top="0.75"/>
   </PageSetup>
   <Panes>
    <Pane>
     <Number>3</Number>
     <ActiveRow>2</ActiveRow>
    </Pane>
   </Panes>
   <ProtectObjects>False</ProtectObjects>
   <ProtectScenarios>False</ProtectScenarios>
  </WorksheetOptions>
 </Worksheet>
 <Worksheet ss:Name="Genus">
  <Table ss:ExpandedColumnCount="126" ss:ExpandedRowCount="411" x:FullColumns="1"
   x:FullRows="1" ss:DefaultRowHeight="14.5">
   <Column ss:Width="638"/>
   <Row>
    <Cell ss:StyleID="s16"><Data ss:Type="String">SampleID</Data></Cell>
    <Cell ss:StyleID="s16"><Data ss:Type="String">ETF01</Data></Cell>
    <Cell ss:StyleID="s16"><Data ss:Type="String">ETF02</Data></Cell>
    <Cell ss:StyleID="s16"><Data ss:Type="String">ETF03</Data></Cell>
    <Cell ss:StyleID="s16"><Data ss:Type="String">ETF04</Data></Cell>
    <Cell ss:StyleID="s16"><Data ss:Type="String">ETF05</Data></Cell>
    <Cell ss:StyleID="s16"><Data ss:Type="String">ETF06</Data></Cell>
    <Cell ss:StyleID="s16"><Data ss:Type="String">ETF07</Data></Cell>
    <Cell ss:StyleID="s16"><Data ss:Type="String">ETF08</Data></Cell>
    <Cell ss:StyleID="s16"><Data ss:Type="String">ETF09</Data></Cell>
    <Cell ss:StyleID="s16"><Data ss:Type="String">ETF10</Data></Cell>
    <Cell ss:StyleID="s16"><Data ss:Type="String">ETF100</Data></Cell>
    <Cell ss:StyleID="s16"><Data ss:Type="String">ETF101</Data></Cell>
    <Cell ss:StyleID="s16"><Data ss:Type="String">ETF102</Data></Cell>
    <Cell ss:StyleID="s16"><Data ss:Type="String">ETF107</Data></Cell>
    <Cell ss:StyleID="s16"><Data ss:Type="String">ETF108</Data></Cell>
    <Cell ss:StyleID="s16"><Data ss:Type="String">ETF109</Data></Cell>
    <Cell ss:StyleID="s16"><Data ss:Type="String">ETF11</Data></Cell>
    <Cell ss:StyleID="s16"><Data ss:Type="String">ETF110</Data></Cell>
    <Cell ss:StyleID="s16"><Data ss:Type="String">ETF111</Data></Cell>
    <Cell ss:StyleID="s16"><Data ss:Type="String">ETF112</Data></Cell>
    <Cell ss:StyleID="s16"><Data ss:Type="String">ETF113</Data></Cell>
    <Cell ss:StyleID="s16"><Data ss:Type="String">ETF114</Data></Cell>
    <Cell ss:StyleID="s16"><Data ss:Type="String">ETF115</Data></Cell>
    <Cell ss:StyleID="s16"><Data ss:Type="String">ETF116</Data></Cell>
    <Cell ss:StyleID="s16"><Data ss:Type="String">ETF117</Data></Cell>
    <Cell ss:StyleID="s16"><Data ss:Type="String">ETF118</Data></Cell>
    <Cell ss:StyleID="s16"><Data ss:Type="String">ETF119</Data></Cell>
    <Cell ss:StyleID="s16"><Data ss:Type="String">ETF12</Data></Cell>
    <Cell ss:StyleID="s16"><Data ss:Type="String">ETF120</Data></Cell>
    <Cell ss:StyleID="s16"><Data ss:Type="String">ETF121</Data></Cell>
    <Cell ss:StyleID="s16"><Data ss:Type="String">ETF122</Data></Cell>
    <Cell ss:StyleID="s16"><Data ss:Type="String">ETF123</Data></Cell>
    <Cell ss:StyleID="s16"><Data ss:Type="String">ETF124</Data></Cell>
    <Cell ss:StyleID="s16"><Data ss:Type="String">ETF125</Data></Cell>
    <Cell ss:StyleID="s16"><Data ss:Type="String">ETF126</Data></Cell>
    <Cell ss:StyleID="s16"><Data ss:Type="String">ETF127</Data></Cell>
    <Cell ss:StyleID="s16"><Data ss:Type="String">ETF128</Data></Cell>
    <Cell ss:StyleID="s16"><Data ss:Type="String">ETF129</Data></Cell>
    <Cell ss:StyleID="s16"><Data ss:Type="String">ETF13</Data></Cell>
    <Cell ss:StyleID="s16"><Data ss:Type="String">ETF130</Data></Cell>
    <Cell ss:StyleID="s16"><Data ss:Type="String">ETF131</Data></Cell>
    <Cell ss:StyleID="s16"><Data ss:Type="String">ETF132</Data></Cell>
    <Cell ss:StyleID="s16"><Data ss:Type="String">ETF137</Data></Cell>
    <Cell ss:StyleID="s16"><Data ss:Type="String">ETF138</Data></Cell>
    <Cell ss:StyleID="s16"><Data ss:Type="String">ETF139</Data></Cell>
    <Cell ss:StyleID="s16"><Data ss:Type="String">ETF14</Data></Cell>
    <Cell ss:StyleID="s16"><Data ss:Type="String">ETF140</Data></Cell>
    <Cell ss:StyleID="s16"><Data ss:Type="String">ETF141</Data></Cell>
    <Cell ss:StyleID="s16"><Data ss:Type="String">ETF142</Data></Cell>
    <Cell ss:StyleID="s16"><Data ss:Type="String">ETF143</Data></Cell>
    <Cell ss:StyleID="s16"><Data ss:Type="String">ETF144</Data></Cell>
    <Cell ss:StyleID="s16"><Data ss:Type="String">ETF149</Data></Cell>
    <Cell ss:StyleID="s16"><Data ss:Type="String">ETF15</Data></Cell>
    <Cell ss:StyleID="s16"><Data ss:Type="String">ETF150</Data></Cell>
    <Cell ss:StyleID="s16"><Data ss:Type="String">ETF151</Data></Cell>
    <Cell ss:StyleID="s16"><Data ss:Type="String">ETF152</Data></Cell>
    <Cell ss:StyleID="s16"><Data ss:Type="String">ETF153</Data></Cell>
    <Cell ss:StyleID="s16"><Data ss:Type="String">ETF154</Data></Cell>
    <Cell ss:StyleID="s16"><Data ss:Type="String">ETF155</Data></Cell>
    <Cell ss:StyleID="s16"><Data ss:Type="String">ETF156</Data></Cell>
    <Cell ss:StyleID="s16"><Data ss:Type="String">ETF16</Data></Cell>
    <Cell ss:StyleID="s16"><Data ss:Type="String">ETF161</Data></Cell>
    <Cell ss:StyleID="s16"><Data ss:Type="String">ETF162</Data></Cell>
    <Cell ss:StyleID="s16"><Data ss:Type="String">ETF17</Data></Cell>
    <Cell ss:StyleID="s16"><Data ss:Type="String">ETF18</Data></Cell>
    <Cell ss:StyleID="s16"><Data ss:Type="String">ETF19</Data></Cell>
    <Cell ss:StyleID="s16"><Data ss:Type="String">ETF20</Data></Cell>
    <Cell ss:StyleID="s16"><Data ss:Type="String">ETF21</Data></Cell>
    <Cell ss:StyleID="s16"><Data ss:Type="String">ETF22</Data></Cell>
    <Cell ss:StyleID="s16"><Data ss:Type="String">ETF23</Data></Cell>
    <Cell ss:StyleID="s16"><Data ss:Type="String">ETF24</Data></Cell>
    <Cell ss:StyleID="s16"><Data ss:Type="String">ETF29</Data></Cell>
    <Cell ss:StyleID="s16"><Data ss:Type="String">ETF30</Data></Cell>
    <Cell ss:StyleID="s16"><Data ss:Type="String">ETF31</Data></Cell>
    <Cell ss:StyleID="s16"><Data ss:Type="String">ETF32</Data></Cell>
    <Cell ss:StyleID="s16"><Data ss:Type="String">ETF33</Data></Cell>
    <Cell ss:StyleID="s16"><Data ss:Type="String">ETF34</Data></Cell>
    <Cell ss:StyleID="s16"><Data ss:Type="String">ETF35</Data></Cell>
    <Cell ss:StyleID="s16"><Data ss:Type="String">ETF41</Data></Cell>
    <Cell ss:StyleID="s16"><Data ss:Type="String">ETF42</Data></Cell>
    <Cell ss:StyleID="s16"><Data ss:Type="String">ETF43</Data></Cell>
    <Cell ss:StyleID="s16"><Data ss:Type="String">ETF44</Data></Cell>
    <Cell ss:StyleID="s16"><Data ss:Type="String">ETF45</Data></Cell>
    <Cell ss:StyleID="s16"><Data ss:Type="String">ETF46</Data></Cell>
    <Cell ss:StyleID="s16"><Data ss:Type="String">ETF47</Data></Cell>
    <Cell ss:StyleID="s16"><Data ss:Type="String">ETF48</Data></Cell>
    <Cell ss:StyleID="s16"><Data ss:Type="String">ETF53</Data></Cell>
    <Cell ss:StyleID="s16"><Data ss:Type="String">ETF54</Data></Cell>
    <Cell ss:StyleID="s16"><Data ss:Type="String">ETF55</Data></Cell>
    <Cell ss:StyleID="s16"><Data ss:Type="String">ETF56</Data></Cell>
    <Cell ss:StyleID="s16"><Data ss:Type="String">ETF57</Data></Cell>
    <Cell ss:StyleID="s16"><Data ss:Type="String">ETF58</Data></Cell>
    <Cell ss:StyleID="s16"><Data ss:Type="String">ETF59</Data></Cell>
    <Cell ss:StyleID="s16"><Data ss:Type="String">ETF60</Data></Cell>
    <Cell ss:StyleID="s16"><Data ss:Type="String">ETF61</Data></Cell>
    <Cell ss:StyleID="s16"><Data ss:Type="String">ETF62</Data></Cell>
    <Cell ss:StyleID="s16"><Data ss:Type="String">ETF63</Data></Cell>
    <Cell ss:StyleID="s16"><Data ss:Type="String">ETF64</Data></Cell>
    <Cell ss:StyleID="s16"><Data ss:Type="String">ETF65</Data></Cell>
    <Cell ss:StyleID="s16"><Data ss:Type="String">ETF66</Data></Cell>
    <Cell ss:StyleID="s16"><Data ss:Type="String">ETF67</Data></Cell>
    <Cell ss:StyleID="s16"><Data ss:Type="String">ETF68</Data></Cell>
    <Cell ss:StyleID="s16"><Data ss:Type="String">ETF69</Data></Cell>
    <Cell ss:StyleID="s16"><Data ss:Type="String">ETF70</Data></Cell>
    <Cell ss:StyleID="s16"><Data ss:Type="String">ETF71</Data></Cell>
    <Cell ss:StyleID="s16"><Data ss:Type="String">ETF72</Data></Cell>
    <Cell ss:StyleID="s16"><Data ss:Type="String">ETF73</Data></Cell>
    <Cell ss:StyleID="s16"><Data ss:Type="String">ETF74</Data></Cell>
    <Cell ss:StyleID="s16"><Data ss:Type="String">ETF75</Data></Cell>
    <Cell ss:StyleID="s16"><Data ss:Type="String">ETF76</Data></Cell>
    <Cell ss:StyleID="s16"><Data ss:Type="String">ETF77</Data></Cell>
    <Cell ss:StyleID="s16"><Data ss:Type="String">ETF78</Data></Cell>
    <Cell ss:StyleID="s16"><Data ss:Type="String">ETF83</Data></Cell>
    <Cell ss:StyleID="s16"><Data ss:Type="String">ETF84</Data></Cell>
    <Cell ss:StyleID="s16"><Data ss:Type="String">ETF85</Data></Cell>
    <Cell ss:StyleID="s16"><Data ss:Type="String">ETF86</Data></Cell>
    <Cell ss:StyleID="s16"><Data ss:Type="String">ETF87</Data></Cell>
    <Cell ss:StyleID="s16"><Data ss:Type="String">ETF88</Data></Cell>
    <Cell ss:StyleID="s16"><Data ss:Type="String">ETF89</Data></Cell>
    <Cell ss:StyleID="s16"><Data ss:Type="String">ETF90</Data></Cell>
    <Cell ss:StyleID="s16"><Data ss:Type="String">ETF95</Data></Cell>
    <Cell ss:StyleID="s16"><Data ss:Type="String">ETF96</Data></Cell>
    <Cell ss:StyleID="s16"><Data ss:Type="String">ETF97</Data></Cell>
    <Cell ss:StyleID="s16"><Data ss:Type="String">ETF98</Data></Cell>
    <Cell ss:StyleID="s16"><Data ss:Type="String">ETF99</Data></Cell>
   </Row>
   <Row>
    <Cell ss:StyleID="s16"><Data ss:Type="String">HorseID</Data></Cell>
    <Cell ss:StyleID="s16"><Data ss:Type="String">Horse1</Data></Cell>
    <Cell ss:StyleID="s16"><Data ss:Type="String">Horse1</Data></Cell>
    <Cell ss:StyleID="s16"><Data ss:Type="String">Horse1</Data></Cell>
    <Cell ss:StyleID="s16"><Data ss:Type="String">Horse1</Data></Cell>
    <Cell ss:StyleID="s16"><Data ss:Type="String">Horse1</Data></Cell>
    <Cell ss:StyleID="s16"><Data ss:Type="String">Horse1</Data></Cell>
    <Cell ss:StyleID="s16"><Data ss:Type="String">Horse1</Data></Cell>
    <Cell ss:StyleID="s16"><Data ss:Type="String">Horse1</Data></Cell>
    <Cell ss:StyleID="s16"><Data ss:Type="String">Horse1</Data></Cell>
    <Cell ss:StyleID="s16"><Data ss:Type="String">Horse1</Data></Cell>
    <Cell ss:StyleID="s16"><Data ss:Type="String">Horse2</Data></Cell>
    <Cell ss:StyleID="s16"><Data ss:Type="String">Horse2</Data></Cell>
    <Cell ss:StyleID="s16"><Data ss:Type="String">Horse2</Data></Cell>
    <Cell ss:StyleID="s16"><Data ss:Type="String">Horse2</Data></Cell>
    <Cell ss:StyleID="s16"><Data ss:Type="String">Horse2</Data></Cell>
    <Cell ss:StyleID="s16"><Data ss:Type="String">Horse3</Data></Cell>
    <Cell ss:StyleID="s16"><Data ss:Type="String">Horse1</Data></Cell>
    <Cell ss:StyleID="s16"><Data ss:Type="String">Horse3</Data></Cell>
    <Cell ss:StyleID="s16"><Data ss:Type="String">Horse3</Data></Cell>
    <Cell ss:StyleID="s16"><Data ss:Type="String">Horse3</Data></Cell>
    <Cell ss:StyleID="s16"><Data ss:Type="String">Horse3</Data></Cell>
    <Cell ss:StyleID="s16"><Data ss:Type="String">Horse3</Data></Cell>
    <Cell ss:StyleID="s16"><Data ss:Type="String">Horse3</Data></Cell>
    <Cell ss:StyleID="s16"><Data ss:Type="String">Horse3</Data></Cell>
    <Cell ss:StyleID="s16"><Data ss:Type="String">Horse3</Data></Cell>
    <Cell ss:StyleID="s16"><Data ss:Type="String">Horse3</Data></Cell>
    <Cell ss:StyleID="s16"><Data ss:Type="String">Horse3</Data></Cell>
    <Cell ss:StyleID="s16"><Data ss:Type="String">Horse1</Data></Cell>
    <Cell ss:StyleID="s16"><Data ss:Type="String">Horse3</Data></Cell>
    <Cell ss:StyleID="s16"><Data ss:Type="String">Horse3</Data></Cell>
    <Cell ss:StyleID="s16"><Data ss:Type="String">Horse3</Data></Cell>
    <Cell ss:StyleID="s16"><Data ss:Type="String">Horse3</Data></Cell>
    <Cell ss:StyleID="s16"><Data ss:Type="String">Horse3</Data></Cell>
    <Cell ss:StyleID="s16"><Data ss:Type="String">Horse3</Data></Cell>
    <Cell ss:StyleID="s16"><Data ss:Type="String">Horse3</Data></Cell>
    <Cell ss:StyleID="s16"><Data ss:Type="String">Horse3</Data></Cell>
    <Cell ss:StyleID="s16"><Data ss:Type="String">Horse3</Data></Cell>
    <Cell ss:StyleID="s16"><Data ss:Type="String">Horse3</Data></Cell>
    <Cell ss:StyleID="s16"><Data ss:Type="String">Horse1</Data></Cell>
    <Cell ss:StyleID="s16"><Data ss:Type="String">Horse3</Data></Cell>
    <Cell ss:StyleID="s16"><Data ss:Type="String">Horse3</Data></Cell>
    <Cell ss:StyleID="s16"><Data ss:Type="String">Horse3</Data></Cell>
    <Cell ss:StyleID="s16"><Data ss:Type="String">Horse3</Data></Cell>
    <Cell ss:StyleID="s16"><Data ss:Type="String">Horse3</Data></Cell>
    <Cell ss:StyleID="s16"><Data ss:Type="String">Horse3</Data></Cell>
    <Cell ss:StyleID="s16"><Data ss:Type="String">Horse1</Data></Cell>
    <Cell ss:StyleID="s16"><Data ss:Type="String">Horse3</Data></Cell>
    <Cell ss:StyleID="s16"><Data ss:Type="String">Horse3</Data></Cell>
    <Cell ss:StyleID="s16"><Data ss:Type="String">Horse3</Data></Cell>
    <Cell ss:StyleID="s16"><Data ss:Type="String">Horse3</Data></Cell>
    <Cell ss:StyleID="s16"><Data ss:Type="String">Horse3</Data></Cell>
    <Cell ss:StyleID="s16"><Data ss:Type="String">Horse3</Data></Cell>
    <Cell ss:StyleID="s16"><Data ss:Type="String">Horse1</Data></Cell>
    <Cell ss:StyleID="s16"><Data ss:Type="String">Horse3</Data></Cell>
    <Cell ss:StyleID="s16"><Data ss:Type="String">Horse3</Data></Cell>
    <Cell ss:StyleID="s16"><Data ss:Type="String">Horse3</Data></Cell>
    <Cell ss:StyleID="s16"><Data ss:Type="String">Horse3</Data></Cell>
    <Cell ss:StyleID="s16"><Data ss:Type="String">Horse3</Data></Cell>
    <Cell ss:StyleID="s16"><Data ss:Type="String">Horse3</Data></Cell>
    <Cell ss:StyleID="s16"><Data ss:Type="String">Horse3</Data></Cell>
    <Cell ss:StyleID="s16"><Data ss:Type="String">Horse1</Data></Cell>
    <Cell ss:StyleID="s16"><Data ss:Type="String">Horse3</Data></Cell>
    <Cell ss:StyleID="s16"><Data ss:Type="String">Horse3</Data></Cell>
    <Cell ss:StyleID="s16"><Data ss:Type="String">Horse1</Data></Cell>
    <Cell ss:StyleID="s16"><Data ss:Type="String">Horse1</Data></Cell>
    <Cell ss:StyleID="s16"><Data ss:Type="String">Horse1</Data></Cell>
    <Cell ss:StyleID="s16"><Data ss:Type="String">Horse1</Data></Cell>
    <Cell ss:StyleID="s16"><Data ss:Type="String">Horse1</Data></Cell>
    <Cell ss:StyleID="s16"><Data ss:Type="String">Horse1</Data></Cell>
    <Cell ss:StyleID="s16"><Data ss:Type="String">Horse1</Data></Cell>
    <Cell ss:StyleID="s16"><Data ss:Type="String">Horse1</Data></Cell>
    <Cell ss:StyleID="s16"><Data ss:Type="String">Horse1</Data></Cell>
    <Cell ss:StyleID="s16"><Data ss:Type="String">Horse1</Data></Cell>
    <Cell ss:StyleID="s16"><Data ss:Type="String">Horse1</Data></Cell>
    <Cell ss:StyleID="s16"><Data ss:Type="String">Horse1</Data></Cell>
    <Cell ss:StyleID="s16"><Data ss:Type="String">Horse1</Data></Cell>
    <Cell ss:StyleID="s16"><Data ss:Type="String">Horse1</Data></Cell>
    <Cell ss:StyleID="s16"><Data ss:Type="String">Horse1</Data></Cell>
    <Cell ss:StyleID="s16"><Data ss:Type="String">Horse1</Data></Cell>
    <Cell ss:StyleID="s16"><Data ss:Type="String">Horse1</Data></Cell>
    <Cell ss:StyleID="s16"><Data ss:Type="String">Horse1</Data></Cell>
    <Cell ss:StyleID="s16"><Data ss:Type="String">Horse1</Data></Cell>
    <Cell ss:StyleID="s16"><Data ss:Type="String">Horse1</Data></Cell>
    <Cell ss:StyleID="s16"><Data ss:Type="String">Horse1</Data></Cell>
    <Cell ss:StyleID="s16"><Data ss:Type="String">Horse1</Data></Cell>
    <Cell ss:StyleID="s16"><Data ss:Type="String">Horse1</Data></Cell>
    <Cell ss:StyleID="s16"><Data ss:Type="String">Horse1</Data></Cell>
    <Cell ss:StyleID="s16"><Data ss:Type="String">Horse1</Data></Cell>
    <Cell ss:StyleID="s16"><Data ss:Type="String">Horse2</Data></Cell>
    <Cell ss:StyleID="s16"><Data ss:Type="String">Horse2</Data></Cell>
    <Cell ss:StyleID="s16"><Data ss:Type="String">Horse2</Data></Cell>
    <Cell ss:StyleID="s16"><Data ss:Type="String">Horse2</Data></Cell>
    <Cell ss:StyleID="s16"><Data ss:Type="String">Horse2</Data></Cell>
    <Cell ss:StyleID="s16"><Data ss:Type="String">Horse2</Data></Cell>
    <Cell ss:StyleID="s16"><Data ss:Type="String">Horse2</Data></Cell>
    <Cell ss:StyleID="s16"><Data ss:Type="String">Horse2</Data></Cell>
    <Cell ss:StyleID="s16"><Data ss:Type="String">Horse2</Data></Cell>
    <Cell ss:StyleID="s16"><Data ss:Type="String">Horse2</Data></Cell>
    <Cell ss:StyleID="s16"><Data ss:Type="String">Horse2</Data></Cell>
    <Cell ss:StyleID="s16"><Data ss:Type="String">Horse2</Data></Cell>
    <Cell ss:StyleID="s16"><Data ss:Type="String">Horse2</Data></Cell>
    <Cell ss:StyleID="s16"><Data ss:Type="String">Horse2</Data></Cell>
    <Cell ss:StyleID="s16"><Data ss:Type="String">Horse2</Data></Cell>
    <Cell ss:StyleID="s16"><Data ss:Type="String">Horse2</Data></Cell>
    <Cell ss:StyleID="s16"><Data ss:Type="String">Horse2</Data></Cell>
    <Cell ss:StyleID="s16"><Data ss:Type="String">Horse2</Data></Cell>
    <Cell ss:StyleID="s16"><Data ss:Type="String">Horse2</Data></Cell>
    <Cell ss:StyleID="s16"><Data ss:Type="String">Horse2</Data></Cell>
    <Cell ss:StyleID="s16"><Data ss:Type="String">Horse2</Data></Cell>
    <Cell ss:StyleID="s16"><Data ss:Type="String">Horse2</Data></Cell>
    <Cell ss:StyleID="s16"><Data ss:Type="String">Horse2</Data></Cell>
    <Cell ss:StyleID="s16"><Data ss:Type="String">Horse2</Data></Cell>
    <Cell ss:StyleID="s16"><Data ss:Type="String">Horse2</Data></Cell>
    <Cell ss:StyleID="s16"><Data ss:Type="String">Horse2</Data></Cell>
    <Cell ss:StyleID="s16"><Data ss:Type="String">Horse2</Data></Cell>
    <Cell ss:StyleID="s16"><Data ss:Type="String">Horse2</Data></Cell>
    <Cell ss:StyleID="s16"><Data ss:Type="String">Horse2</Data></Cell>
    <Cell ss:StyleID="s16"><Data ss:Type="String">Horse2</Data></Cell>
    <Cell ss:StyleID="s16"><Data ss:Type="String">Horse2</Data></Cell>
    <Cell ss:StyleID="s16"><Data ss:Type="String">Horse2</Data></Cell>
    <Cell ss:StyleID="s16"><Data ss:Type="String">Horse2</Data></Cell>
    <Cell ss:StyleID="s16"><Data ss:Type="String">Horse2</Data></Cell>
    <Cell ss:StyleID="s16"><Data ss:Type="String">Horse2</Data></Cell>
    <Cell ss:StyleID="s16"><Data ss:Type="String">Horse2</Data></Cell>
    <Cell ss:StyleID="s16"><Data ss:Type="String">Horse2</Data></Cell>
   </Row>
   <Row>
    <Cell ss:StyleID="s16"><Data ss:Type="String">Day</Data></Cell>
    <Cell ss:StyleID="s16"><Data ss:Type="Number">0</Data></Cell>
    <Cell ss:StyleID="s16"><Data ss:Type="Number">0</Data></Cell>
    <Cell ss:StyleID="s16"><Data ss:Type="Number">0</Data></Cell>
    <Cell ss:StyleID="s16"><Data ss:Type="Number">0</Data></Cell>
    <Cell ss:StyleID="s16"><Data ss:Type="Number">3</Data></Cell>
    <Cell ss:StyleID="s16"><Data ss:Type="Number">3</Data></Cell>
    <Cell ss:StyleID="s16"><Data ss:Type="Number">3</Data></Cell>
    <Cell ss:StyleID="s16"><Data ss:Type="Number">3</Data></Cell>
    <Cell ss:StyleID="s16"><Data ss:Type="Number">7</Data></Cell>
    <Cell ss:StyleID="s16"><Data ss:Type="Number">7</Data></Cell>
    <Cell ss:StyleID="s16"><Data ss:Type="Number">90</Data></Cell>
    <Cell ss:StyleID="s16"><Data ss:Type="Number">90</Data></Cell>
    <Cell ss:StyleID="s16"><Data ss:Type="Number">90</Data></Cell>
    <Cell ss:StyleID="s16"><Data ss:Type="Number">90</Data></Cell>
    <Cell ss:StyleID="s16"><Data ss:Type="Number">90</Data></Cell>
    <Cell ss:StyleID="s16"><Data ss:Type="Number">0</Data></Cell>
    <Cell ss:StyleID="s16"><Data ss:Type="Number">7</Data></Cell>
    <Cell ss:StyleID="s16"><Data ss:Type="Number">0</Data></Cell>
    <Cell ss:StyleID="s16"><Data ss:Type="Number">0</Data></Cell>
    <Cell ss:StyleID="s16"><Data ss:Type="Number">0</Data></Cell>
    <Cell ss:StyleID="s16"><Data ss:Type="Number">3</Data></Cell>
    <Cell ss:StyleID="s16"><Data ss:Type="Number">3</Data></Cell>
    <Cell ss:StyleID="s16"><Data ss:Type="Number">3</Data></Cell>
    <Cell ss:StyleID="s16"><Data ss:Type="Number">3</Data></Cell>
    <Cell ss:StyleID="s16"><Data ss:Type="Number">7</Data></Cell>
    <Cell ss:StyleID="s16"><Data ss:Type="Number">7</Data></Cell>
    <Cell ss:StyleID="s16"><Data ss:Type="Number">7</Data></Cell>
    <Cell ss:StyleID="s16"><Data ss:Type="Number">7</Data></Cell>
    <Cell ss:StyleID="s16"><Data ss:Type="Number">7</Data></Cell>
    <Cell ss:StyleID="s16"><Data ss:Type="Number">14</Data></Cell>
    <Cell ss:StyleID="s16"><Data ss:Type="Number">14</Data></Cell>
    <Cell ss:StyleID="s16"><Data ss:Type="Number">14</Data></Cell>
    <Cell ss:StyleID="s16"><Data ss:Type="Number">14</Data></Cell>
    <Cell ss:StyleID="s16"><Data ss:Type="Number">30</Data></Cell>
    <Cell ss:StyleID="s16"><Data ss:Type="Number">30</Data></Cell>
    <Cell ss:StyleID="s16"><Data ss:Type="Number">30</Data></Cell>
    <Cell ss:StyleID="s16"><Data ss:Type="Number">30</Data></Cell>
    <Cell ss:StyleID="s16"><Data ss:Type="Number">30</Data></Cell>
    <Cell ss:StyleID="s16"><Data ss:Type="Number">14</Data></Cell>
    <Cell ss:StyleID="s16"><Data ss:Type="Number">30</Data></Cell>
    <Cell ss:StyleID="s16"><Data ss:Type="Number">30</Data></Cell>
    <Cell ss:StyleID="s16"><Data ss:Type="Number">30</Data></Cell>
    <Cell ss:StyleID="s16"><Data ss:Type="Number">60</Data></Cell>
    <Cell ss:StyleID="s16"><Data ss:Type="Number">60</Data></Cell>
    <Cell ss:StyleID="s16"><Data ss:Type="Number">60</Data></Cell>
    <Cell ss:StyleID="s16"><Data ss:Type="Number">14</Data></Cell>
    <Cell ss:StyleID="s16"><Data ss:Type="Number">60</Data></Cell>
    <Cell ss:StyleID="s16"><Data ss:Type="Number">60</Data></Cell>
    <Cell ss:StyleID="s16"><Data ss:Type="Number">60</Data></Cell>
    <Cell ss:StyleID="s16"><Data ss:Type="Number">60</Data></Cell>
    <Cell ss:StyleID="s16"><Data ss:Type="Number">60</Data></Cell>
    <Cell ss:StyleID="s16"><Data ss:Type="Number">90</Data></Cell>
    <Cell ss:StyleID="s16"><Data ss:Type="Number">14</Data></Cell>
    <Cell ss:StyleID="s16"><Data ss:Type="Number">90</Data></Cell>
    <Cell ss:StyleID="s16"><Data ss:Type="Number">90</Data></Cell>
    <Cell ss:StyleID="s16"><Data ss:Type="Number">90</Data></Cell>
    <Cell ss:StyleID="s16"><Data ss:Type="Number">90</Data></Cell>
    <Cell ss:StyleID="s16"><Data ss:Type="Number">90</Data></Cell>
    <Cell ss:StyleID="s16"><Data ss:Type="Number">90</Data></Cell>
    <Cell ss:StyleID="s16"><Data ss:Type="Number">90</Data></Cell>
    <Cell ss:StyleID="s16"><Data ss:Type="Number">14</Data></Cell>
    <Cell ss:StyleID="s16"><Data ss:Type="Number">90</Data></Cell>
    <Cell ss:StyleID="s16"><Data ss:Type="Number">90</Data></Cell>
    <Cell ss:StyleID="s16"><Data ss:Type="Number">30</Data></Cell>
    <Cell ss:StyleID="s16"><Data ss:Type="Number">30</Data></Cell>
    <Cell ss:StyleID="s16"><Data ss:Type="Number">30</Data></Cell>
    <Cell ss:StyleID="s16"><Data ss:Type="Number">30</Data></Cell>
    <Cell ss:StyleID="s16"><Data ss:Type="Number">30</Data></Cell>
    <Cell ss:StyleID="s16"><Data ss:Type="Number">30</Data></Cell>
    <Cell ss:StyleID="s16"><Data ss:Type="Number">30</Data></Cell>
    <Cell ss:StyleID="s16"><Data ss:Type="Number">30</Data></Cell>
    <Cell ss:StyleID="s16"><Data ss:Type="Number">60</Data></Cell>
    <Cell ss:StyleID="s16"><Data ss:Type="Number">60</Data></Cell>
    <Cell ss:StyleID="s16"><Data ss:Type="Number">60</Data></Cell>
    <Cell ss:StyleID="s16"><Data ss:Type="Number">60</Data></Cell>
    <Cell ss:StyleID="s16"><Data ss:Type="Number">60</Data></Cell>
    <Cell ss:StyleID="s16"><Data ss:Type="Number">60</Data></Cell>
    <Cell ss:StyleID="s16"><Data ss:Type="Number">60</Data></Cell>
    <Cell ss:StyleID="s16"><Data ss:Type="Number">90</Data></Cell>
    <Cell ss:StyleID="s16"><Data ss:Type="Number">90</Data></Cell>
    <Cell ss:StyleID="s16"><Data ss:Type="Number">90</Data></Cell>
    <Cell ss:StyleID="s16"><Data ss:Type="Number">90</Data></Cell>
    <Cell ss:StyleID="s16"><Data ss:Type="Number">90</Data></Cell>
    <Cell ss:StyleID="s16"><Data ss:Type="Number">90</Data></Cell>
    <Cell ss:StyleID="s16"><Data ss:Type="Number">90</Data></Cell>
    <Cell ss:StyleID="s16"><Data ss:Type="Number">90</Data></Cell>
    <Cell ss:StyleID="s16"><Data ss:Type="Number">90</Data></Cell>
    <Cell ss:StyleID="s16"><Data ss:Type="Number">90</Data></Cell>
    <Cell ss:StyleID="s16"><Data ss:Type="Number">0</Data></Cell>
    <Cell ss:StyleID="s16"><Data ss:Type="Number">0</Data></Cell>
    <Cell ss:StyleID="s16"><Data ss:Type="Number">0</Data></Cell>
    <Cell ss:StyleID="s16"><Data ss:Type="Number">0</Data></Cell>
    <Cell ss:StyleID="s16"><Data ss:Type="Number">3</Data></Cell>
    <Cell ss:StyleID="s16"><Data ss:Type="Number">3</Data></Cell>
    <Cell ss:StyleID="s16"><Data ss:Type="Number">3</Data></Cell>
    <Cell ss:StyleID="s16"><Data ss:Type="Number">3</Data></Cell>
    <Cell ss:StyleID="s16"><Data ss:Type="Number">7</Data></Cell>
    <Cell ss:StyleID="s16"><Data ss:Type="Number">7</Data></Cell>
    <Cell ss:StyleID="s16"><Data ss:Type="Number">7</Data></Cell>
    <Cell ss:StyleID="s16"><Data ss:Type="Number">7</Data></Cell>
    <Cell ss:StyleID="s16"><Data ss:Type="Number">14</Data></Cell>
    <Cell ss:StyleID="s16"><Data ss:Type="Number">14</Data></Cell>
    <Cell ss:StyleID="s16"><Data ss:Type="Number">14</Data></Cell>
    <Cell ss:StyleID="s16"><Data ss:Type="Number">14</Data></Cell>
    <Cell ss:StyleID="s16"><Data ss:Type="Number">30</Data></Cell>
    <Cell ss:StyleID="s16"><Data ss:Type="Number">30</Data></Cell>
    <Cell ss:StyleID="s16"><Data ss:Type="Number">30</Data></Cell>
    <Cell ss:StyleID="s16"><Data ss:Type="Number">30</Data></Cell>
    <Cell ss:StyleID="s16"><Data ss:Type="Number">30</Data></Cell>
    <Cell ss:StyleID="s16"><Data ss:Type="Number">30</Data></Cell>
    <Cell ss:StyleID="s16"><Data ss:Type="Number">30</Data></Cell>
    <Cell ss:StyleID="s16"><Data ss:Type="Number">30</Data></Cell>
    <Cell ss:StyleID="s16"><Data ss:Type="Number">60</Data></Cell>
    <Cell ss:StyleID="s16"><Data ss:Type="Number">60</Data></Cell>
    <Cell ss:StyleID="s16"><Data ss:Type="Number">60</Data></Cell>
    <Cell ss:StyleID="s16"><Data ss:Type="Number">60</Data></Cell>
    <Cell ss:StyleID="s16"><Data ss:Type="Number">60</Data></Cell>
    <Cell ss:StyleID="s16"><Data ss:Type="Number">60</Data></Cell>
    <Cell ss:StyleID="s16"><Data ss:Type="Number">60</Data></Cell>
    <Cell ss:StyleID="s16"><Data ss:Type="Number">60</Data></Cell>
    <Cell ss:StyleID="s16"><Data ss:Type="Number">90</Data></Cell>
    <Cell ss:StyleID="s16"><Data ss:Type="Number">90</Data></Cell>
    <Cell ss:StyleID="s16"><Data ss:Type="Number">90</Data></Cell>
    <Cell ss:StyleID="s16"><Data ss:Type="Number">90</Data></Cell>
    <Cell ss:StyleID="s16"><Data ss:Type="Number">90</Data></Cell>
   </Row>
   <Row>
    <Cell ss:StyleID="s16"><Data ss:Type="String">Buffer</Data></Cell>
    <Cell ss:StyleID="s16"><Data ss:Type="String">Saline</Data></Cell>
    <Cell ss:StyleID="s16"><Data ss:Type="String">Saline/glycerol</Data></Cell>
    <Cell ss:StyleID="s16"><Data ss:Type="String">Saline</Data></Cell>
    <Cell ss:StyleID="s16"><Data ss:Type="String">Saline/glycerol</Data></Cell>
    <Cell ss:StyleID="s16"><Data ss:Type="String">Saline</Data></Cell>
    <Cell ss:StyleID="s16"><Data ss:Type="String">Saline</Data></Cell>
    <Cell ss:StyleID="s16"><Data ss:Type="String">Saline/glycerol</Data></Cell>
    <Cell ss:StyleID="s16"><Data ss:Type="String">Saline/glycerol</Data></Cell>
    <Cell ss:StyleID="s16"><Data ss:Type="String">Saline</Data></Cell>
    <Cell ss:StyleID="s16"><Data ss:Type="String">Saline</Data></Cell>
    <Cell ss:StyleID="s16"><Data ss:Type="String">Saline</Data></Cell>
    <Cell ss:StyleID="s16"><Data ss:Type="String">Saline/glycerol</Data></Cell>
    <Cell ss:StyleID="s16"><Data ss:Type="String">Saline/glycerol</Data></Cell>
    <Cell ss:StyleID="s16"><Data ss:Type="String">Saline 1L</Data></Cell>
    <Cell ss:StyleID="s16"><Data ss:Type="String">Saline/glycerol 1L</Data></Cell>
    <Cell ss:StyleID="s16"><Data ss:Type="String">Saline</Data></Cell>
    <Cell ss:StyleID="s16"><Data ss:Type="String">Saline/glycerol</Data></Cell>
    <Cell ss:StyleID="s16"><Data ss:Type="String">Saline/glycerol</Data></Cell>
    <Cell ss:StyleID="s16"><Data ss:Type="String">Saline</Data></Cell>
    <Cell ss:StyleID="s16"><Data ss:Type="String">Saline/glycerol</Data></Cell>
    <Cell ss:StyleID="s16"><Data ss:Type="String">Saline</Data></Cell>
    <Cell ss:StyleID="s16"><Data ss:Type="String">Saline</Data></Cell>
    <Cell ss:StyleID="s16"><Data ss:Type="String">Saline/glycerol</Data></Cell>
    <Cell ss:StyleID="s16"><Data ss:Type="String">Saline/glycerol</Data></Cell>
    <Cell ss:StyleID="s16"><Data ss:Type="String">Saline</Data></Cell>
    <Cell ss:StyleID="s16"><Data ss:Type="String">Saline</Data></Cell>
    <Cell ss:StyleID="s16"><Data ss:Type="String">Saline/glycerol</Data></Cell>
    <Cell ss:StyleID="s16"><Data ss:Type="String">Saline/glycerol</Data></Cell>
    <Cell ss:StyleID="s16"><Data ss:Type="String">Saline/glycerol</Data></Cell>
    <Cell ss:StyleID="s16"><Data ss:Type="String">Saline</Data></Cell>
    <Cell ss:StyleID="s16"><Data ss:Type="String">Saline</Data></Cell>
    <Cell ss:StyleID="s16"><Data ss:Type="String">Saline/glycerol</Data></Cell>
    <Cell ss:StyleID="s16"><Data ss:Type="String">Saline/glycerol</Data></Cell>
    <Cell ss:StyleID="s16"><Data ss:Type="String">Saline</Data></Cell>
    <Cell ss:StyleID="s16"><Data ss:Type="String">Saline</Data></Cell>
    <Cell ss:StyleID="s16"><Data ss:Type="String">Saline/glycerol</Data></Cell>
    <Cell ss:StyleID="s16"><Data ss:Type="String">Saline/glycerol</Data></Cell>
    <Cell ss:StyleID="s16"><Data ss:Type="String">Saline</Data></Cell>
    <Cell ss:StyleID="s16"><Data ss:Type="String">Saline</Data></Cell>
    <Cell ss:StyleID="s16"><Data ss:Type="String">Saline</Data></Cell>
    <Cell ss:StyleID="s16"><Data ss:Type="String">Saline/glycerol</Data></Cell>
    <Cell ss:StyleID="s16"><Data ss:Type="String">Saline/glycerol</Data></Cell>
    <Cell ss:StyleID="s16"><Data ss:Type="String">Saline</Data></Cell>
    <Cell ss:StyleID="s16"><Data ss:Type="String">Saline</Data></Cell>
    <Cell ss:StyleID="s16"><Data ss:Type="String">Saline/glycerol</Data></Cell>
    <Cell ss:StyleID="s16"><Data ss:Type="String">Saline</Data></Cell>
    <Cell ss:StyleID="s16"><Data ss:Type="String">Saline/glycerol</Data></Cell>
    <Cell ss:StyleID="s16"><Data ss:Type="String">Saline</Data></Cell>
    <Cell ss:StyleID="s16"><Data ss:Type="String">Saline</Data></Cell>
    <Cell ss:StyleID="s16"><Data ss:Type="String">Saline/glycerol</Data></Cell>
    <Cell ss:StyleID="s16"><Data ss:Type="String">Saline/glycerol</Data></Cell>
    <Cell ss:StyleID="s16"><Data ss:Type="String">Saline</Data></Cell>
    <Cell ss:StyleID="s16"><Data ss:Type="String">Saline/glycerol</Data></Cell>
    <Cell ss:StyleID="s16"><Data ss:Type="String">Saline</Data></Cell>
    <Cell ss:StyleID="s16"><Data ss:Type="String">Saline/glycerol</Data></Cell>
    <Cell ss:StyleID="s16"><Data ss:Type="String">Saline/glycerol</Data></Cell>
    <Cell ss:StyleID="s16"><Data ss:Type="String">Saline</Data></Cell>
    <Cell ss:StyleID="s16"><Data ss:Type="String">Saline</Data></Cell>
    <Cell ss:StyleID="s16"><Data ss:Type="String">Saline/glycerol</Data></Cell>
    <Cell ss:StyleID="s16"><Data ss:Type="String">Saline/glycerol</Data></Cell>
    <Cell ss:StyleID="s16"><Data ss:Type="String">Saline/glycerol</Data></Cell>
    <Cell ss:StyleID="s16"><Data ss:Type="String">Saline 1L</Data></Cell>
    <Cell ss:StyleID="s16"><Data ss:Type="String">Saline/glycerol 1L</Data></Cell>
    <Cell ss:StyleID="s16"><Data ss:Type="String">Saline</Data></Cell>
    <Cell ss:StyleID="s16"><Data ss:Type="String">Saline</Data></Cell>
    <Cell ss:StyleID="s16"><Data ss:Type="String">Saline/glycerol</Data></Cell>
    <Cell ss:StyleID="s16"><Data ss:Type="String">Saline/glycerol</Data></Cell>
    <Cell ss:StyleID="s16"><Data ss:Type="String">Saline</Data></Cell>
    <Cell ss:StyleID="s16"><Data ss:Type="String">Saline</Data></Cell>
    <Cell ss:StyleID="s16"><Data ss:Type="String">Saline/glycerol</Data></Cell>
    <Cell ss:StyleID="s16"><Data ss:Type="String">Saline/glycerol</Data></Cell>
    <Cell ss:StyleID="s16"><Data ss:Type="String">Saline</Data></Cell>
    <Cell ss:StyleID="s16"><Data ss:Type="String">Saline</Data></Cell>
    <Cell ss:StyleID="s16"><Data ss:Type="String">Saline/glycerol</Data></Cell>
    <Cell ss:StyleID="s16"><Data ss:Type="String">Saline/glycerol</Data></Cell>
    <Cell ss:StyleID="s16"><Data ss:Type="String">Saline</Data></Cell>
    <Cell ss:StyleID="s16"><Data ss:Type="String">Saline</Data></Cell>
    <Cell ss:StyleID="s16"><Data ss:Type="String">Saline/glycerol</Data></Cell>
    <Cell ss:StyleID="s16"><Data ss:Type="String">Saline</Data></Cell>
    <Cell ss:StyleID="s16"><Data ss:Type="String">Saline</Data></Cell>
    <Cell ss:StyleID="s16"><Data ss:Type="String">Saline/glycerol</Data></Cell>
    <Cell ss:StyleID="s16"><Data ss:Type="String">Saline/glycerol</Data></Cell>
    <Cell ss:StyleID="s16"><Data ss:Type="String">Saline</Data></Cell>
    <Cell ss:StyleID="s16"><Data ss:Type="String">Saline</Data></Cell>
    <Cell ss:StyleID="s16"><Data ss:Type="String">Saline/glycerol</Data></Cell>
    <Cell ss:StyleID="s16"><Data ss:Type="String">Saline/glycerol</Data></Cell>
    <Cell ss:StyleID="s16"><Data ss:Type="String">Saline 1L</Data></Cell>
    <Cell ss:StyleID="s16"><Data ss:Type="String">Saline/glycerol 1L</Data></Cell>
    <Cell ss:StyleID="s16"><Data ss:Type="String">Saline</Data></Cell>
    <Cell ss:StyleID="s16"><Data ss:Type="String">Saline/glycerol</Data></Cell>
    <Cell ss:StyleID="s16"><Data ss:Type="String">Saline</Data></Cell>
    <Cell ss:StyleID="s16"><Data ss:Type="String">Saline/glycerol</Data></Cell>
    <Cell ss:StyleID="s16"><Data ss:Type="String">Saline</Data></Cell>
    <Cell ss:StyleID="s16"><Data ss:Type="String">Saline</Data></Cell>
    <Cell ss:StyleID="s16"><Data ss:Type="String">Saline/glycerol</Data></Cell>
    <Cell ss:StyleID="s16"><Data ss:Type="String">Saline/glycerol</Data></Cell>
    <Cell ss:StyleID="s16"><Data ss:Type="String">Saline</Data></Cell>
    <Cell ss:StyleID="s16"><Data ss:Type="String">Saline</Data></Cell>
    <Cell ss:StyleID="s16"><Data ss:Type="String">Saline/glycerol</Data></Cell>
    <Cell ss:StyleID="s16"><Data ss:Type="String">Saline/glycerol</Data></Cell>
    <Cell ss:StyleID="s16"><Data ss:Type="String">Saline</Data></Cell>
    <Cell ss:StyleID="s16"><Data ss:Type="String">Saline</Data></Cell>
    <Cell ss:StyleID="s16"><Data ss:Type="String">Saline/glycerol</Data></Cell>
    <Cell ss:StyleID="s16"><Data ss:Type="String">Saline/glycerol</Data></Cell>
    <Cell ss:StyleID="s16"><Data ss:Type="String">Saline</Data></Cell>
    <Cell ss:StyleID="s16"><Data ss:Type="String">Saline</Data></Cell>
    <Cell ss:StyleID="s16"><Data ss:Type="String">Saline/glycerol</Data></Cell>
    <Cell ss:StyleID="s16"><Data ss:Type="String">Saline/glycerol</Data></Cell>
    <Cell ss:StyleID="s16"><Data ss:Type="String">Saline</Data></Cell>
    <Cell ss:StyleID="s16"><Data ss:Type="String">Saline</Data></Cell>
    <Cell ss:StyleID="s16"><Data ss:Type="String">Saline/glycerol</Data></Cell>
    <Cell ss:StyleID="s16"><Data ss:Type="String">Saline/glycerol</Data></Cell>
    <Cell ss:StyleID="s16"><Data ss:Type="String">Saline</Data></Cell>
    <Cell ss:StyleID="s16"><Data ss:Type="String">Saline</Data></Cell>
    <Cell ss:StyleID="s16"><Data ss:Type="String">Saline/glycerol</Data></Cell>
    <Cell ss:StyleID="s16"><Data ss:Type="String">Saline/glycerol</Data></Cell>
    <Cell ss:StyleID="s16"><Data ss:Type="String">Saline</Data></Cell>
    <Cell ss:StyleID="s16"><Data ss:Type="String">Saline</Data></Cell>
    <Cell ss:StyleID="s16"><Data ss:Type="String">Saline/glycerol</Data></Cell>
    <Cell ss:StyleID="s16"><Data ss:Type="String">Saline/glycerol</Data></Cell>
    <Cell ss:StyleID="s16"><Data ss:Type="String">Saline</Data></Cell>
    <Cell ss:StyleID="s16"><Data ss:Type="String">Saline</Data></Cell>
    <Cell ss:StyleID="s16"><Data ss:Type="String">Saline/glycerol</Data></Cell>
    <Cell ss:StyleID="s16"><Data ss:Type="String">Saline/glycerol</Data></Cell>
    <Cell ss:StyleID="s16"><Data ss:Type="String">Saline</Data></Cell>
   </Row>
   <Row>
    <Cell ss:StyleID="s16"><Data ss:Type="String">Temp</Data></Cell>
    <Cell ss:StyleID="s16"><Data ss:Type="String">fresh</Data></Cell>
    <Cell ss:StyleID="s16"><Data ss:Type="String">fresh</Data></Cell>
    <Cell ss:StyleID="s16"><Data ss:Type="String">fresh</Data></Cell>
    <Cell ss:StyleID="s16"><Data ss:Type="String">fresh</Data></Cell>
    <Cell ss:StyleID="s16"><Data ss:Type="Number">-20</Data></Cell>
    <Cell ss:StyleID="s16"><Data ss:Type="Number">-80</Data></Cell>
    <Cell ss:StyleID="s16"><Data ss:Type="Number">-20</Data></Cell>
    <Cell ss:StyleID="s16"><Data ss:Type="Number">-80</Data></Cell>
    <Cell ss:StyleID="s16"><Data ss:Type="Number">-20</Data></Cell>
    <Cell ss:StyleID="s16"><Data ss:Type="Number">-80</Data></Cell>
    <Cell ss:StyleID="s16"><Data ss:Type="Number">-80</Data></Cell>
    <Cell ss:StyleID="s16"><Data ss:Type="Number">-20</Data></Cell>
    <Cell ss:StyleID="s16"><Data ss:Type="Number">-80</Data></Cell>
    <Cell ss:StyleID="s16"><Data ss:Type="Number">-80</Data></Cell>
    <Cell ss:StyleID="s16"><Data ss:Type="Number">-80</Data></Cell>
    <Cell ss:StyleID="s16"><Data ss:Type="String">fresh</Data></Cell>
    <Cell ss:StyleID="s16"><Data ss:Type="Number">-20</Data></Cell>
    <Cell ss:StyleID="s16"><Data ss:Type="String">fresh</Data></Cell>
    <Cell ss:StyleID="s16"><Data ss:Type="String">fresh</Data></Cell>
    <Cell ss:StyleID="s16"><Data ss:Type="String">fresh</Data></Cell>
    <Cell ss:StyleID="s16"><Data ss:Type="Number">-20</Data></Cell>
    <Cell ss:StyleID="s16"><Data ss:Type="Number">-80</Data></Cell>
    <Cell ss:StyleID="s16"><Data ss:Type="Number">-20</Data></Cell>
    <Cell ss:StyleID="s16"><Data ss:Type="Number">-80</Data></Cell>
    <Cell ss:StyleID="s16"><Data ss:Type="Number">-20</Data></Cell>
    <Cell ss:StyleID="s16"><Data ss:Type="Number">-80</Data></Cell>
    <Cell ss:StyleID="s16"><Data ss:Type="Number">-20</Data></Cell>
    <Cell ss:StyleID="s16"><Data ss:Type="Number">-80</Data></Cell>
    <Cell ss:StyleID="s16"><Data ss:Type="Number">-80</Data></Cell>
    <Cell ss:StyleID="s16"><Data ss:Type="Number">-20</Data></Cell>
    <Cell ss:StyleID="s16"><Data ss:Type="Number">-80</Data></Cell>
    <Cell ss:StyleID="s16"><Data ss:Type="Number">-20</Data></Cell>
    <Cell ss:StyleID="s16"><Data ss:Type="Number">-80</Data></Cell>
    <Cell ss:StyleID="s16"><Data ss:Type="Number">-20</Data></Cell>
    <Cell ss:StyleID="s16"><Data ss:Type="Number">-80</Data></Cell>
    <Cell ss:StyleID="s16"><Data ss:Type="Number">-20</Data></Cell>
    <Cell ss:StyleID="s16"><Data ss:Type="Number">-80</Data></Cell>
    <Cell ss:StyleID="s16"><Data ss:Type="Number">-20</Data></Cell>
    <Cell ss:StyleID="s16"><Data ss:Type="Number">-20</Data></Cell>
    <Cell ss:StyleID="s16"><Data ss:Type="Number">-80</Data></Cell>
    <Cell ss:StyleID="s16"><Data ss:Type="Number">-20</Data></Cell>
    <Cell ss:StyleID="s16"><Data ss:Type="Number">-80</Data></Cell>
    <Cell ss:StyleID="s16"><Data ss:Type="Number">-20</Data></Cell>
    <Cell ss:StyleID="s16"><Data ss:Type="Number">-80</Data></Cell>
    <Cell ss:StyleID="s16"><Data ss:Type="Number">-20</Data></Cell>
    <Cell ss:StyleID="s16"><Data ss:Type="Number">-80</Data></Cell>
    <Cell ss:StyleID="s16"><Data ss:Type="Number">-80</Data></Cell>
    <Cell ss:StyleID="s16"><Data ss:Type="Number">-20</Data></Cell>
    <Cell ss:StyleID="s16"><Data ss:Type="Number">-80</Data></Cell>
    <Cell ss:StyleID="s16"><Data ss:Type="Number">-20</Data></Cell>
    <Cell ss:StyleID="s16"><Data ss:Type="Number">-80</Data></Cell>
    <Cell ss:StyleID="s16"><Data ss:Type="Number">-20</Data></Cell>
    <Cell ss:StyleID="s16"><Data ss:Type="Number">-20</Data></Cell>
    <Cell ss:StyleID="s16"><Data ss:Type="Number">-80</Data></Cell>
    <Cell ss:StyleID="s16"><Data ss:Type="Number">-20</Data></Cell>
    <Cell ss:StyleID="s16"><Data ss:Type="Number">-80</Data></Cell>
    <Cell ss:StyleID="s16"><Data ss:Type="Number">-20</Data></Cell>
    <Cell ss:StyleID="s16"><Data ss:Type="Number">-80</Data></Cell>
    <Cell ss:StyleID="s16"><Data ss:Type="Number">-20</Data></Cell>
    <Cell ss:StyleID="s16"><Data ss:Type="Number">-80</Data></Cell>
    <Cell ss:StyleID="s16"><Data ss:Type="Number">-80</Data></Cell>
    <Cell ss:StyleID="s16"><Data ss:Type="Number">-80</Data></Cell>
    <Cell ss:StyleID="s16"><Data ss:Type="Number">-80</Data></Cell>
    <Cell ss:StyleID="s16"><Data ss:Type="Number">-20</Data></Cell>
    <Cell ss:StyleID="s16"><Data ss:Type="Number">-80</Data></Cell>
    <Cell ss:StyleID="s16"><Data ss:Type="Number">-20</Data></Cell>
    <Cell ss:StyleID="s16"><Data ss:Type="Number">-80</Data></Cell>
    <Cell ss:StyleID="s16"><Data ss:Type="Number">-20</Data></Cell>
    <Cell ss:StyleID="s16"><Data ss:Type="Number">-80</Data></Cell>
    <Cell ss:StyleID="s16"><Data ss:Type="Number">-20</Data></Cell>
    <Cell ss:StyleID="s16"><Data ss:Type="Number">-80</Data></Cell>
    <Cell ss:StyleID="s16"><Data ss:Type="Number">-20</Data></Cell>
    <Cell ss:StyleID="s16"><Data ss:Type="Number">-80</Data></Cell>
    <Cell ss:StyleID="s16"><Data ss:Type="Number">-20</Data></Cell>
    <Cell ss:StyleID="s16"><Data ss:Type="Number">-80</Data></Cell>
    <Cell ss:StyleID="s16"><Data ss:Type="Number">-20</Data></Cell>
    <Cell ss:StyleID="s16"><Data ss:Type="Number">-80</Data></Cell>
    <Cell ss:StyleID="s16"><Data ss:Type="Number">-20</Data></Cell>
    <Cell ss:StyleID="s16"><Data ss:Type="Number">-20</Data></Cell>
    <Cell ss:StyleID="s16"><Data ss:Type="Number">-80</Data></Cell>
    <Cell ss:StyleID="s16"><Data ss:Type="Number">-20</Data></Cell>
    <Cell ss:StyleID="s16"><Data ss:Type="Number">-80</Data></Cell>
    <Cell ss:StyleID="s16"><Data ss:Type="Number">-20</Data></Cell>
    <Cell ss:StyleID="s16"><Data ss:Type="Number">-80</Data></Cell>
    <Cell ss:StyleID="s16"><Data ss:Type="Number">-20</Data></Cell>
    <Cell ss:StyleID="s16"><Data ss:Type="Number">-80</Data></Cell>
    <Cell ss:StyleID="s16"><Data ss:Type="Number">-80</Data></Cell>
    <Cell ss:StyleID="s16"><Data ss:Type="Number">-80</Data></Cell>
    <Cell ss:StyleID="s16"><Data ss:Type="String">fresh</Data></Cell>
    <Cell ss:StyleID="s16"><Data ss:Type="String">fresh</Data></Cell>
    <Cell ss:StyleID="s16"><Data ss:Type="String">fresh</Data></Cell>
    <Cell ss:StyleID="s16"><Data ss:Type="String">fresh</Data></Cell>
    <Cell ss:StyleID="s16"><Data ss:Type="Number">-20</Data></Cell>
    <Cell ss:StyleID="s16"><Data ss:Type="Number">-80</Data></Cell>
    <Cell ss:StyleID="s16"><Data ss:Type="Number">-20</Data></Cell>
    <Cell ss:StyleID="s16"><Data ss:Type="Number">-80</Data></Cell>
    <Cell ss:StyleID="s16"><Data ss:Type="Number">-20</Data></Cell>
    <Cell ss:StyleID="s16"><Data ss:Type="Number">-80</Data></Cell>
    <Cell ss:StyleID="s16"><Data ss:Type="Number">-20</Data></Cell>
    <Cell ss:StyleID="s16"><Data ss:Type="Number">-80</Data></Cell>
    <Cell ss:StyleID="s16"><Data ss:Type="Number">-20</Data></Cell>
    <Cell ss:StyleID="s16"><Data ss:Type="Number">-80</Data></Cell>
    <Cell ss:StyleID="s16"><Data ss:Type="Number">-20</Data></Cell>
    <Cell ss:StyleID="s16"><Data ss:Type="Number">-80</Data></Cell>
    <Cell ss:StyleID="s16"><Data ss:Type="Number">-20</Data></Cell>
    <Cell ss:StyleID="s16"><Data ss:Type="Number">-80</Data></Cell>
    <Cell ss:StyleID="s16"><Data ss:Type="Number">-20</Data></Cell>
    <Cell ss:StyleID="s16"><Data ss:Type="Number">-80</Data></Cell>
    <Cell ss:StyleID="s16"><Data ss:Type="Number">-20</Data></Cell>
    <Cell ss:StyleID="s16"><Data ss:Type="Number">-80</Data></Cell>
    <Cell ss:StyleID="s16"><Data ss:Type="Number">-20</Data></Cell>
    <Cell ss:StyleID="s16"><Data ss:Type="Number">-80</Data></Cell>
    <Cell ss:StyleID="s16"><Data ss:Type="Number">-20</Data></Cell>
    <Cell ss:StyleID="s16"><Data ss:Type="Number">-80</Data></Cell>
    <Cell ss:StyleID="s16"><Data ss:Type="Number">-20</Data></Cell>
    <Cell ss:StyleID="s16"><Data ss:Type="Number">-80</Data></Cell>
    <Cell ss:StyleID="s16"><Data ss:Type="Number">-20</Data></Cell>
    <Cell ss:StyleID="s16"><Data ss:Type="Number">-80</Data></Cell>
    <Cell ss:StyleID="s16"><Data ss:Type="Number">-20</Data></Cell>
    <Cell ss:StyleID="s16"><Data ss:Type="Number">-80</Data></Cell>
    <Cell ss:StyleID="s16"><Data ss:Type="Number">-20</Data></Cell>
    <Cell ss:StyleID="s16"><Data ss:Type="Number">-80</Data></Cell>
    <Cell ss:StyleID="s16"><Data ss:Type="Number">-20</Data></Cell>
    <Cell ss:StyleID="s16"><Data ss:Type="Number">-80</Data></Cell>
    <Cell ss:StyleID="s16"><Data ss:Type="Number">-20</Data></Cell>
   </Row>
   <Row>
    <Cell ss:StyleID="s16"><Data ss:Type="String">Extraction</Data></Cell>
    <Cell ss:StyleID="s16"><Data ss:Type="String">RNA</Data></Cell>
    <Cell ss:StyleID="s16"><Data ss:Type="String">RNA</Data></Cell>
    <Cell ss:StyleID="s16"><Data ss:Type="String">DNA</Data></Cell>
    <Cell ss:StyleID="s16"><Data ss:Type="String">DNA</Data></Cell>
    <Cell ss:StyleID="s16"><Data ss:Type="String">RNA</Data></Cell>
    <Cell ss:StyleID="s16"><Data ss:Type="String">RNA</Data></Cell>
    <Cell ss:StyleID="s16"><Data ss:Type="String">RNA</Data></Cell>
    <Cell ss:StyleID="s16"><Data ss:Type="String">RNA</Data></Cell>
    <Cell ss:StyleID="s16"><Data ss:Type="String">RNA</Data></Cell>
    <Cell ss:StyleID="s16"><Data ss:Type="String">RNA</Data></Cell>
    <Cell ss:StyleID="s16"><Data ss:Type="String">DNA</Data></Cell>
    <Cell ss:StyleID="s16"><Data ss:Type="String">DNA</Data></Cell>
    <Cell ss:StyleID="s16"><Data ss:Type="String">DNA</Data></Cell>
    <Cell ss:StyleID="s16"><Data ss:Type="String">DNA</Data></Cell>
    <Cell ss:StyleID="s16"><Data ss:Type="String">DNA</Data></Cell>
    <Cell ss:StyleID="s16"><Data ss:Type="String">RNA</Data></Cell>
    <Cell ss:StyleID="s16"><Data ss:Type="String">RNA</Data></Cell>
    <Cell ss:StyleID="s16"><Data ss:Type="String">RNA</Data></Cell>
    <Cell ss:StyleID="s16"><Data ss:Type="String">DNA</Data></Cell>
    <Cell ss:StyleID="s16"><Data ss:Type="String">DNA</Data></Cell>
    <Cell ss:StyleID="s16"><Data ss:Type="String">RNA</Data></Cell>
    <Cell ss:StyleID="s16"><Data ss:Type="String">RNA</Data></Cell>
    <Cell ss:StyleID="s16"><Data ss:Type="String">RNA</Data></Cell>
    <Cell ss:StyleID="s16"><Data ss:Type="String">RNA</Data></Cell>
    <Cell ss:StyleID="s16"><Data ss:Type="String">RNA</Data></Cell>
    <Cell ss:StyleID="s16"><Data ss:Type="String">RNA</Data></Cell>
    <Cell ss:StyleID="s16"><Data ss:Type="String">RNA</Data></Cell>
    <Cell ss:StyleID="s16"><Data ss:Type="String">RNA</Data></Cell>
    <Cell ss:StyleID="s16"><Data ss:Type="String">RNA</Data></Cell>
    <Cell ss:StyleID="s16"><Data ss:Type="String">RNA</Data></Cell>
    <Cell ss:StyleID="s16"><Data ss:Type="String">RNA</Data></Cell>
    <Cell ss:StyleID="s16"><Data ss:Type="String">RNA</Data></Cell>
    <Cell ss:StyleID="s16"><Data ss:Type="String">RNA</Data></Cell>
    <Cell ss:StyleID="s16"><Data ss:Type="String">RNA</Data></Cell>
    <Cell ss:StyleID="s16"><Data ss:Type="String">RNA</Data></Cell>
    <Cell ss:StyleID="s16"><Data ss:Type="String">RNA</Data></Cell>
    <Cell ss:StyleID="s16"><Data ss:Type="String">RNA</Data></Cell>
    <Cell ss:StyleID="s16"><Data ss:Type="String">DNA</Data></Cell>
    <Cell ss:StyleID="s16"><Data ss:Type="String">RNA</Data></Cell>
    <Cell ss:StyleID="s16"><Data ss:Type="String">DNA</Data></Cell>
    <Cell ss:StyleID="s16"><Data ss:Type="String">DNA</Data></Cell>
    <Cell ss:StyleID="s16"><Data ss:Type="String">DNA</Data></Cell>
    <Cell ss:StyleID="s16"><Data ss:Type="String">RNA</Data></Cell>
    <Cell ss:StyleID="s16"><Data ss:Type="String">RNA</Data></Cell>
    <Cell ss:StyleID="s16"><Data ss:Type="String">RNA</Data></Cell>
    <Cell ss:StyleID="s16"><Data ss:Type="String">RNA</Data></Cell>
    <Cell ss:StyleID="s16"><Data ss:Type="String">RNA</Data></Cell>
    <Cell ss:StyleID="s16"><Data ss:Type="String">DNA</Data></Cell>
    <Cell ss:StyleID="s16"><Data ss:Type="String">DNA</Data></Cell>
    <Cell ss:StyleID="s16"><Data ss:Type="String">DNA</Data></Cell>
    <Cell ss:StyleID="s16"><Data ss:Type="String">DNA</Data></Cell>
    <Cell ss:StyleID="s16"><Data ss:Type="String">RNA</Data></Cell>
    <Cell ss:StyleID="s16"><Data ss:Type="String">RNA</Data></Cell>
    <Cell ss:StyleID="s16"><Data ss:Type="String">RNA</Data></Cell>
    <Cell ss:StyleID="s16"><Data ss:Type="String">RNA</Data></Cell>
    <Cell ss:StyleID="s16"><Data ss:Type="String">RNA</Data></Cell>
    <Cell ss:StyleID="s16"><Data ss:Type="String">DNA</Data></Cell>
    <Cell ss:StyleID="s16"><Data ss:Type="String">DNA</Data></Cell>
    <Cell ss:StyleID="s16"><Data ss:Type="String">DNA</Data></Cell>
    <Cell ss:StyleID="s16"><Data ss:Type="String">DNA</Data></Cell>
    <Cell ss:StyleID="s16"><Data ss:Type="String">RNA</Data></Cell>
    <Cell ss:StyleID="s16"><Data ss:Type="String">DNA</Data></Cell>
    <Cell ss:StyleID="s16"><Data ss:Type="String">DNA</Data></Cell>
    <Cell ss:StyleID="s16"><Data ss:Type="String">RNA</Data></Cell>
    <Cell ss:StyleID="s16"><Data ss:Type="String">RNA</Data></Cell>
    <Cell ss:StyleID="s16"><Data ss:Type="String">RNA</Data></Cell>
    <Cell ss:StyleID="s16"><Data ss:Type="String">RNA</Data></Cell>
    <Cell ss:StyleID="s16"><Data ss:Type="String">DNA</Data></Cell>
    <Cell ss:StyleID="s16"><Data ss:Type="String">DNA</Data></Cell>
    <Cell ss:StyleID="s16"><Data ss:Type="String">DNA</Data></Cell>
    <Cell ss:StyleID="s16"><Data ss:Type="String">DNA</Data></Cell>
    <Cell ss:StyleID="s16"><Data ss:Type="String">RNA</Data></Cell>
    <Cell ss:StyleID="s16"><Data ss:Type="String">RNA</Data></Cell>
    <Cell ss:StyleID="s16"><Data ss:Type="String">RNA</Data></Cell>
    <Cell ss:StyleID="s16"><Data ss:Type="String">RNA</Data></Cell>
    <Cell ss:StyleID="s16"><Data ss:Type="String">DNA</Data></Cell>
    <Cell ss:StyleID="s16"><Data ss:Type="String">DNA</Data></Cell>
    <Cell ss:StyleID="s16"><Data ss:Type="String">DNA</Data></Cell>
    <Cell ss:StyleID="s16"><Data ss:Type="String">RNA</Data></Cell>
    <Cell ss:StyleID="s16"><Data ss:Type="String">RNA</Data></Cell>
    <Cell ss:StyleID="s16"><Data ss:Type="String">RNA</Data></Cell>
    <Cell ss:StyleID="s16"><Data ss:Type="String">RNA</Data></Cell>
    <Cell ss:StyleID="s16"><Data ss:Type="String">DNA</Data></Cell>
    <Cell ss:StyleID="s16"><Data ss:Type="String">DNA</Data></Cell>
    <Cell ss:StyleID="s16"><Data ss:Type="String">DNA</Data></Cell>
    <Cell ss:StyleID="s16"><Data ss:Type="String">DNA</Data></Cell>
    <Cell ss:StyleID="s16"><Data ss:Type="String">DNA</Data></Cell>
    <Cell ss:StyleID="s16"><Data ss:Type="String">DNA</Data></Cell>
    <Cell ss:StyleID="s16"><Data ss:Type="String">RNA</Data></Cell>
    <Cell ss:StyleID="s16"><Data ss:Type="String">RNA</Data></Cell>
    <Cell ss:StyleID="s16"><Data ss:Type="String">DNA</Data></Cell>
    <Cell ss:StyleID="s16"><Data ss:Type="String">DNA</Data></Cell>
    <Cell ss:StyleID="s16"><Data ss:Type="String">RNA</Data></Cell>
    <Cell ss:StyleID="s16"><Data ss:Type="String">RNA</Data></Cell>
    <Cell ss:StyleID="s16"><Data ss:Type="String">RNA</Data></Cell>
    <Cell ss:StyleID="s16"><Data ss:Type="String">RNA</Data></Cell>
    <Cell ss:StyleID="s16"><Data ss:Type="String">RNA</Data></Cell>
    <Cell ss:StyleID="s16"><Data ss:Type="String">RNA</Data></Cell>
    <Cell ss:StyleID="s16"><Data ss:Type="String">RNA</Data></Cell>
    <Cell ss:StyleID="s16"><Data ss:Type="String">RNA</Data></Cell>
    <Cell ss:StyleID="s16"><Data ss:Type="String">RNA</Data></Cell>
    <Cell ss:StyleID="s16"><Data ss:Type="String">RNA</Data></Cell>
    <Cell ss:StyleID="s16"><Data ss:Type="String">RNA</Data></Cell>
    <Cell ss:StyleID="s16"><Data ss:Type="String">RNA</Data></Cell>
    <Cell ss:StyleID="s16"><Data ss:Type="String">RNA</Data></Cell>
    <Cell ss:StyleID="s16"><Data ss:Type="String">RNA</Data></Cell>
    <Cell ss:StyleID="s16"><Data ss:Type="String">RNA</Data></Cell>
    <Cell ss:StyleID="s16"><Data ss:Type="String">RNA</Data></Cell>
    <Cell ss:StyleID="s16"><Data ss:Type="String">DNA</Data></Cell>
    <Cell ss:StyleID="s16"><Data ss:Type="String">DNA</Data></Cell>
    <Cell ss:StyleID="s16"><Data ss:Type="String">DNA</Data></Cell>
    <Cell ss:StyleID="s16"><Data ss:Type="String">DNA</Data></Cell>
    <Cell ss:StyleID="s16"><Data ss:Type="String">RNA</Data></Cell>
    <Cell ss:StyleID="s16"><Data ss:Type="String">RNA</Data></Cell>
    <Cell ss:StyleID="s16"><Data ss:Type="String">RNA</Data></Cell>
    <Cell ss:StyleID="s16"><Data ss:Type="String">RNA</Data></Cell>
    <Cell ss:StyleID="s16"><Data ss:Type="String">DNA</Data></Cell>
    <Cell ss:StyleID="s16"><Data ss:Type="String">DNA</Data></Cell>
    <Cell ss:StyleID="s16"><Data ss:Type="String">DNA</Data></Cell>
    <Cell ss:StyleID="s16"><Data ss:Type="String">DNA</Data></Cell>
    <Cell ss:StyleID="s16"><Data ss:Type="String">RNA</Data></Cell>
    <Cell ss:StyleID="s16"><Data ss:Type="String">RNA</Data></Cell>
    <Cell ss:StyleID="s16"><Data ss:Type="String">RNA</Data></Cell>
    <Cell ss:StyleID="s16"><Data ss:Type="String">RNA</Data></Cell>
    <Cell ss:StyleID="s16"><Data ss:Type="String">DNA</Data></Cell>
   </Row>
   <Row>
    <Cell><Data ss:Type="String">k__Bacteria;__;__;__;__;__</Data></Cell>
    <Cell><Data ss:Type="Number">0.20278429674861601</Data></Cell>
    <Cell><Data ss:Type="Number">0.26512683398117098</Data></Cell>
    <Cell><Data ss:Type="Number">0.27104351754253903</Data></Cell>
    <Cell><Data ss:Type="Number">0.31363730508624998</Data></Cell>
    <Cell><Data ss:Type="Number">0.15191871362336001</Data></Cell>
    <Cell><Data ss:Type="Number">0.137977171049881</Data></Cell>
    <Cell><Data ss:Type="Number">0.352308548117931</Data></Cell>
    <Cell><Data ss:Type="Number">0.40487724964310001</Data></Cell>
    <Cell><Data ss:Type="Number">0.14021485865105099</Data></Cell>
    <Cell><Data ss:Type="Number">0.13183667319572101</Data></Cell>
    <Cell><Data ss:Type="Number">0.207751736674674</Data></Cell>
    <Cell><Data ss:Type="Number">0.28638146010485999</Data></Cell>
    <Cell><Data ss:Type="Number">0.489605302802049</Data></Cell>
    <Cell><Data ss:Type="Number">0.203458799593082</Data></Cell>
    <Cell><Data ss:Type="Number">0.3780017788319</Data></Cell>
    <Cell><Data ss:Type="Number">2.6404632126893101E-2</Data></Cell>
    <Cell><Data ss:Type="Number">0.27883823639493999</Data></Cell>
    <Cell><Data ss:Type="Number">9.2303716147612101E-3</Data></Cell>
    <Cell><Data ss:Type="Number">0.33817671166136498</Data></Cell>
    <Cell><Data ss:Type="Number">0.31036129237625298</Data></Cell>
    <Cell><Data ss:Type="Number">1.6600954554886901E-2</Data></Cell>
    <Cell><Data ss:Type="Number">0</Data></Cell>
    <Cell><Data ss:Type="Number">7.3197718954804702E-2</Data></Cell>
    <Cell><Data ss:Type="Number">3.24603215280269E-2</Data></Cell>
    <Cell><Data ss:Type="Number">1.08885017421603E-2</Data></Cell>
    <Cell><Data ss:Type="Number">9.9409507525299694E-3</Data></Cell>
    <Cell><Data ss:Type="Number">1.35772058110441E-2</Data></Cell>
    <Cell><Data ss:Type="Number">0.25634965365525503</Data></Cell>
    <Cell><Data ss:Type="Number">4.5852863256572202E-2</Data></Cell>
    <Cell><Data ss:Type="Number">2.4283632831471599E-2</Data></Cell>
    <Cell><Data ss:Type="Number">2.5206377213435001E-2</Data></Cell>
    <Cell><Data ss:Type="Number">3.11843828610632E-2</Data></Cell>
    <Cell><Data ss:Type="Number">7.0788487217851595E-2</Data></Cell>
    <Cell><Data ss:Type="Number">3.81898033225129E-2</Data></Cell>
    <Cell><Data ss:Type="Number">6.5973940293583997E-3</Data></Cell>
    <Cell><Data ss:Type="Number">4.99218614342768E-2</Data></Cell>
    <Cell><Data ss:Type="Number">2.7915137980539202E-2</Data></Cell>
    <Cell><Data ss:Type="Number">0.11026944098187701</Data></Cell>
    <Cell><Data ss:Type="Number">0.18885741265344699</Data></Cell>
    <Cell><Data ss:Type="Number">7.2537975763782195E-2</Data></Cell>
    <Cell><Data ss:Type="Number">0.204955531969403</Data></Cell>
    <Cell><Data ss:Type="Number">0.28465917833512799</Data></Cell>
    <Cell><Data ss:Type="Number">9.6074663738676902E-2</Data></Cell>
    <Cell><Data ss:Type="Number">8.8794175102113303E-3</Data></Cell>
    <Cell><Data ss:Type="Number">9.2227525304927303E-3</Data></Cell>
    <Cell><Data ss:Type="Number">0.20228932307085101</Data></Cell>
    <Cell><Data ss:Type="Number">2.0961064822092999E-2</Data></Cell>
    <Cell><Data ss:Type="Number">0.122201583732525</Data></Cell>
    <Cell><Data ss:Type="Number">5.8074418218774598E-2</Data></Cell>
    <Cell><Data ss:Type="Number">0.206022187004754</Data></Cell>
    <Cell><Data ss:Type="Number">0.16760794315904501</Data></Cell>
    <Cell><Data ss:Type="Number">7.3257389839199993E-2</Data></Cell>
    <Cell><Data ss:Type="Number">0.47240104911778702</Data></Cell>
    <Cell><Data ss:Type="Number">1.1829652996845399E-2</Data></Cell>
    <Cell><Data ss:Type="Number">2.5533001404315098E-2</Data></Cell>
    <Cell><Data ss:Type="Number">9.3828942619992806E-2</Data></Cell>
    <Cell><Data ss:Type="Number">0.15360378101614799</Data></Cell>
    <Cell><Data ss:Type="Number">0.213848110045082</Data></Cell>
    <Cell><Data ss:Type="Number">0.232582358454542</Data></Cell>
    <Cell><Data ss:Type="Number">0.193804411357554</Data></Cell>
    <Cell><Data ss:Type="Number">0.47186835808525701</Data></Cell>
    <Cell><Data ss:Type="Number">4.5236587351850203E-2</Data></Cell>
    <Cell><Data ss:Type="Number">0.17862942513803201</Data></Cell>
    <Cell><Data ss:Type="Number">0.16480388337877899</Data></Cell>
    <Cell><Data ss:Type="Number">8.8505645395809907E-2</Data></Cell>
    <Cell><Data ss:Type="Number">0.41481293836386401</Data></Cell>
    <Cell><Data ss:Type="Number">0.31982505296248198</Data></Cell>
    <Cell><Data ss:Type="Number">2.1936238666276701E-2</Data></Cell>
    <Cell><Data ss:Type="Number">6.85479264252256E-2</Data></Cell>
    <Cell><Data ss:Type="Number">0.23198865833225901</Data></Cell>
    <Cell><Data ss:Type="Number">0.29492912187232401</Data></Cell>
    <Cell><Data ss:Type="Number">0.19831771866238099</Data></Cell>
    <Cell><Data ss:Type="Number">0.13968672505257901</Data></Cell>
    <Cell><Data ss:Type="Number">0.267000216486662</Data></Cell>
    <Cell><Data ss:Type="Number">0.38243742306114098</Data></Cell>
    <Cell><Data ss:Type="Number">0.146662819773033</Data></Cell>
    <Cell><Data ss:Type="Number">3.6823370565852498E-2</Data></Cell>
    <Cell><Data ss:Type="Number">0.19000950047502399</Data></Cell>
    <Cell><Data ss:Type="Number">0.114110473201869</Data></Cell>
    <Cell><Data ss:Type="Number">0.123385242377222</Data></Cell>
    <Cell><Data ss:Type="Number">0.26635784597568002</Data></Cell>
    <Cell><Data ss:Type="Number">0.3389449109039</Data></Cell>
    <Cell><Data ss:Type="Number">0.11895749972964199</Data></Cell>
    <Cell><Data ss:Type="Number">7.1154119823537795E-2</Data></Cell>
    <Cell><Data ss:Type="Number">0.27621374694571299</Data></Cell>
    <Cell><Data ss:Type="Number">0.37671540048434798</Data></Cell>
    <Cell><Data ss:Type="Number">8.8603389079632305E-2</Data></Cell>
    <Cell><Data ss:Type="Number">0.22348746873836001</Data></Cell>
    <Cell><Data ss:Type="Number">0.56381979042924801</Data></Cell>
    <Cell><Data ss:Type="Number">0.49158272388574598</Data></Cell>
    <Cell><Data ss:Type="Number">0.57530043467143999</Data></Cell>
    <Cell><Data ss:Type="Number">0.44977511244377799</Data></Cell>
    <Cell><Data ss:Type="Number">0.65097139773340496</Data></Cell>
    <Cell><Data ss:Type="Number">0.52262364082778001</Data></Cell>
    <Cell><Data ss:Type="Number">0.62669674090681904</Data></Cell>
    <Cell><Data ss:Type="Number">0.66366393970033999</Data></Cell>
    <Cell><Data ss:Type="Number">0.63178642451120104</Data></Cell>
    <Cell><Data ss:Type="Number">0.46619177264759598</Data></Cell>
    <Cell><Data ss:Type="Number">0.62805433227418805</Data></Cell>
    <Cell><Data ss:Type="Number">0.55768179332968804</Data></Cell>
    <Cell><Data ss:Type="Number">0.58603030463016703</Data></Cell>
    <Cell><Data ss:Type="Number">0.61081018785294505</Data></Cell>
    <Cell><Data ss:Type="Number">0.93869225248366295</Data></Cell>
    <Cell><Data ss:Type="Number">0.63231245698554694</Data></Cell>
    <Cell><Data ss:Type="Number">0.57248873575404202</Data></Cell>
    <Cell><Data ss:Type="Number">0.462152824516534</Data></Cell>
    <Cell><Data ss:Type="Number">0.67654703093069901</Data></Cell>
    <Cell><Data ss:Type="Number">0.69126308900523603</Data></Cell>
    <Cell><Data ss:Type="Number">0.32493907392363902</Data></Cell>
    <Cell><Data ss:Type="Number">0.43427650429799403</Data></Cell>
    <Cell><Data ss:Type="Number">0.32041501373207198</Data></Cell>
    <Cell><Data ss:Type="Number">0.43611394636726403</Data></Cell>
    <Cell><Data ss:Type="Number">0.50628842367501103</Data></Cell>
    <Cell><Data ss:Type="Number">0.532762624652794</Data></Cell>
    <Cell><Data ss:Type="Number">0.69583552978386898</Data></Cell>
    <Cell><Data ss:Type="Number">0.54695521680751902</Data></Cell>
    <Cell><Data ss:Type="Number">0.269350722994046</Data></Cell>
    <Cell><Data ss:Type="Number">9.5762508977735195E-2</Data></Cell>
    <Cell><Data ss:Type="Number">0.28930054593812699</Data></Cell>
    <Cell><Data ss:Type="Number">0.337780204032891</Data></Cell>
    <Cell><Data ss:Type="Number">0.49717817790916402</Data></Cell>
    <Cell><Data ss:Type="Number">0.44081595933697698</Data></Cell>
    <Cell><Data ss:Type="Number">0.85302551816762895</Data></Cell>
    <Cell><Data ss:Type="Number">0.539519827353655</Data></Cell>
    <Cell><Data ss:Type="Number">0.289535364676686</Data></Cell>
   </Row>
   <Row>
    <Cell><Data ss:Type="String">k__Bacteria;p__;c__;o__;f__;g__</Data></Cell>
    <Cell><Data ss:Type="Number">0</Data></Cell>
    <Cell><Data ss:Type="Number">4.4936751522232504E-3</Data></Cell>
    <Cell><Data ss:Type="Number">0</Data></Cell>
    <Cell><Data ss:Type="Number">0</Data></Cell>
    <Cell><Data ss:Type="Number">0</Data></Cell>
    <Cell><Data ss:Type="Number">1.67245055818037E-2</Data></Cell>
    <Cell><Data ss:Type="Number">2.6970989329602301E-2</Data></Cell>
    <Cell><Data ss:Type="Number">4.6806618455849701E-3</Data></Cell>
    <Cell><Data ss:Type="Number">1.0309916077283101E-2</Data></Cell>
    <Cell><Data ss:Type="Number">0</Data></Cell>
    <Cell><Data ss:Type="Number">3.8953450626501303E-2</Data></Cell>
    <Cell><Data ss:Type="Number">3.9652817552980599E-2</Data></Cell>
    <Cell><Data ss:Type="Number">6.7791503464899094E-2</Data></Cell>
    <Cell><Data ss:Type="Number">0</Data></Cell>
    <Cell><Data ss:Type="Number">2.9647198339756899E-2</Data></Cell>
    <Cell><Data ss:Type="Number">0</Data></Cell>
    <Cell><Data ss:Type="Number">2.0585373156673401E-2</Data></Cell>
    <Cell><Data ss:Type="Number">0</Data></Cell>
    <Cell><Data ss:Type="Number">0</Data></Cell>
    <Cell><Data ss:Type="Number">2.38739455674041E-2</Data></Cell>
    <Cell><Data ss:Type="Number">0</Data></Cell>
    <Cell><Data ss:Type="Number">0</Data></Cell>
    <Cell><Data ss:Type="Number">5.1068176014980003E-3</Data></Cell>
    <Cell><Data ss:Type="Number">0</Data></Cell>
    <Cell><Data ss:Type="Number">0</Data></Cell>
    <Cell><Data ss:Type="Number">0</Data></Cell>
    <Cell><Data ss:Type="Number">0</Data></Cell>
    <Cell><Data ss:Type="Number">2.54531571005218E-2</Data></Cell>
    <Cell><Data ss:Type="Number">0</Data></Cell>
    <Cell><Data ss:Type="Number">0</Data></Cell>
    <Cell><Data ss:Type="Number">0</Data></Cell>
    <Cell><Data ss:Type="Number">0</Data></Cell>
    <Cell><Data ss:Type="Number">0</Data></Cell>
    <Cell><Data ss:Type="Number">0</Data></Cell>
    <Cell><Data ss:Type="Number">0</Data></Cell>
    <Cell><Data ss:Type="Number">0</Data></Cell>
    <Cell><Data ss:Type="Number">0</Data></Cell>
    <Cell><Data ss:Type="Number">0</Data></Cell>
    <Cell><Data ss:Type="Number">2.5269653805742899E-2</Data></Cell>
    <Cell><Data ss:Type="Number">0</Data></Cell>
    <Cell><Data ss:Type="Number">0</Data></Cell>
    <Cell><Data ss:Type="Number">1.1540236959532201E-2</Data></Cell>
    <Cell><Data ss:Type="Number">8.2349711776008808E-3</Data></Cell>
    <Cell><Data ss:Type="Number">0</Data></Cell>
    <Cell><Data ss:Type="Number">0</Data></Cell>
    <Cell><Data ss:Type="Number">1.80909150713769E-2</Data></Cell>
    <Cell><Data ss:Type="Number">0</Data></Cell>
    <Cell><Data ss:Type="Number">1.4664190047903E-2</Data></Cell>
    <Cell><Data ss:Type="Number">1.2444518189737399E-2</Data></Cell>
    <Cell><Data ss:Type="Number">0</Data></Cell>
    <Cell><Data ss:Type="Number">0</Data></Cell>
    <Cell><Data ss:Type="Number">0</Data></Cell>
    <Cell><Data ss:Type="Number">2.08631378159275E-2</Data></Cell>
    <Cell><Data ss:Type="Number">0</Data></Cell>
    <Cell><Data ss:Type="Number">2.5533001404315098E-2</Data></Cell>
    <Cell><Data ss:Type="Number">0</Data></Cell>
    <Cell><Data ss:Type="Number">0</Data></Cell>
    <Cell><Data ss:Type="Number">1.7339035949601199E-2</Data></Cell>
    <Cell><Data ss:Type="Number">6.9427569687923098E-3</Data></Cell>
    <Cell><Data ss:Type="Number">0</Data></Cell>
    <Cell><Data ss:Type="Number">1.33673755831518E-2</Data></Cell>
    <Cell><Data ss:Type="Number">6.3331222292590306E-2</Data></Cell>
    <Cell><Data ss:Type="Number">0</Data></Cell>
    <Cell><Data ss:Type="Number">8.9893027297516005E-3</Data></Cell>
    <Cell><Data ss:Type="Number">7.5861981767837098E-3</Data></Cell>
    <Cell><Data ss:Type="Number">2.5332087839014601E-2</Data></Cell>
    <Cell><Data ss:Type="Number">2.1868379689742399E-2</Data></Cell>
    <Cell><Data ss:Type="Number">0</Data></Cell>
    <Cell><Data ss:Type="Number">0</Data></Cell>
    <Cell><Data ss:Type="Number">0</Data></Cell>
    <Cell><Data ss:Type="Number">0</Data></Cell>
    <Cell><Data ss:Type="Number">1.3677084045681499E-2</Data></Cell>
    <Cell><Data ss:Type="Number">0</Data></Cell>
    <Cell><Data ss:Type="Number">2.1648666201621199E-2</Data></Cell>
    <Cell><Data ss:Type="Number">1.9696347968814101E-2</Data></Cell>
    <Cell><Data ss:Type="Number">0</Data></Cell>
    <Cell><Data ss:Type="Number">1.2274456855284201E-2</Data></Cell>
    <Cell><Data ss:Type="Number">1.00005000250013E-2</Data></Cell>
    <Cell><Data ss:Type="Number">2.1395713725350402E-2</Data></Cell>
    <Cell><Data ss:Type="Number">9.3473668467592697E-3</Data></Cell>
    <Cell><Data ss:Type="Number">2.89519397799653E-2</Data></Cell>
    <Cell><Data ss:Type="Number">0</Data></Cell>
    <Cell><Data ss:Type="Number">0</Data></Cell>
    <Cell><Data ss:Type="Number">0</Data></Cell>
    <Cell><Data ss:Type="Number">0</Data></Cell>
    <Cell><Data ss:Type="Number">1.7938828594492799E-2</Data></Cell>
    <Cell><Data ss:Type="Number">0</Data></Cell>
    <Cell><Data ss:Type="Number">1.59633906241686E-2</Data></Cell>
    <Cell><Data ss:Type="Number">3.1914327760146098E-2</Data></Cell>
    <Cell><Data ss:Type="Number">2.7597626604112E-2</Data></Cell>
    <Cell><Data ss:Type="Number">2.2372794681667099E-2</Data></Cell>
    <Cell><Data ss:Type="Number">3.67163357096962E-2</Data></Cell>
    <Cell><Data ss:Type="Number">7.2517539125742006E-2</Data></Cell>
    <Cell><Data ss:Type="Number">4.0336723956506497E-2</Data></Cell>
    <Cell><Data ss:Type="Number">4.0519185834492599E-2</Data></Cell>
    <Cell><Data ss:Type="Number">3.6768085301957902E-2</Data></Cell>
    <Cell><Data ss:Type="Number">3.6956866057758303E-2</Data></Cell>
    <Cell><Data ss:Type="Number">3.3565807630626901E-2</Data></Cell>
    <Cell><Data ss:Type="Number">5.38863184495606E-2</Data></Cell>
    <Cell><Data ss:Type="Number">4.3739748496446101E-2</Data></Cell>
    <Cell><Data ss:Type="Number">4.04765675870686E-2</Data></Cell>
    <Cell><Data ss:Type="Number">3.0732588068072698E-2</Data></Cell>
    <Cell><Data ss:Type="Number">9.4435840290106904E-2</Data></Cell>
    <Cell><Data ss:Type="Number">4.5165175498967702E-2</Data></Cell>
    <Cell><Data ss:Type="Number">5.3008216273522403E-2</Data></Cell>
    <Cell><Data ss:Type="Number">2.9164984071431799E-2</Data></Cell>
    <Cell><Data ss:Type="Number">6.5472293315873994E-2</Data></Cell>
    <Cell><Data ss:Type="Number">7.3625654450261799E-2</Data></Cell>
    <Cell><Data ss:Type="Number">0</Data></Cell>
    <Cell><Data ss:Type="Number">3.1339541547277902E-2</Data></Cell>
    <Cell><Data ss:Type="Number">0</Data></Cell>
    <Cell><Data ss:Type="Number">1.8558040270947401E-2</Data></Cell>
    <Cell><Data ss:Type="Number">5.2236107204564598E-2</Data></Cell>
    <Cell><Data ss:Type="Number">3.4151450298256003E-2</Data></Cell>
    <Cell><Data ss:Type="Number">6.5366367949393794E-2</Data></Cell>
    <Cell><Data ss:Type="Number">4.3440486533449202E-2</Data></Cell>
    <Cell><Data ss:Type="Number">3.78036102447784E-2</Data></Cell>
    <Cell><Data ss:Type="Number">3.7620985669824601E-2</Data></Cell>
    <Cell><Data ss:Type="Number">2.7996827026270401E-2</Data></Cell>
    <Cell><Data ss:Type="Number">0</Data></Cell>
    <Cell><Data ss:Type="Number">4.8374092985756498E-2</Data></Cell>
    <Cell><Data ss:Type="Number">3.3735915255380902E-2</Data></Cell>
    <Cell><Data ss:Type="Number">0.119786562125667</Data></Cell>
    <Cell><Data ss:Type="Number">3.2371189641219301E-2</Data></Cell>
    <Cell><Data ss:Type="Number">4.1362194953812201E-2</Data></Cell>
   </Row>
   <Row>
    <Cell><Data ss:Type="String">k__Bacteria;p__Acidobacteria;c__Acidobacteria-6;o__iii1-15;f__;g__</Data></Cell>
    <Cell><Data ss:Type="Number">0</Data></Cell>
    <Cell><Data ss:Type="Number">0</Data></Cell>
    <Cell><Data ss:Type="Number">0</Data></Cell>
    <Cell><Data ss:Type="Number">0</Data></Cell>
    <Cell><Data ss:Type="Number">0</Data></Cell>
    <Cell><Data ss:Type="Number">0</Data></Cell>
    <Cell><Data ss:Type="Number">0</Data></Cell>
    <Cell><Data ss:Type="Number">0</Data></Cell>
    <Cell><Data ss:Type="Number">0</Data></Cell>
    <Cell><Data ss:Type="Number">0</Data></Cell>
    <Cell><Data ss:Type="Number">0</Data></Cell>
    <Cell><Data ss:Type="Number">0</Data></Cell>
    <Cell><Data ss:Type="Number">0</Data></Cell>
    <Cell><Data ss:Type="Number">0</Data></Cell>
    <Cell><Data ss:Type="Number">0</Data></Cell>
    <Cell><Data ss:Type="Number">0</Data></Cell>
    <Cell><Data ss:Type="Number">0</Data></Cell>
    <Cell><Data ss:Type="Number">0</Data></Cell>
    <Cell><Data ss:Type="Number">0</Data></Cell>
    <Cell><Data ss:Type="Number">0</Data></Cell>
    <Cell><Data ss:Type="Number">0</Data></Cell>
    <Cell><Data ss:Type="Number">0</Data></Cell>
    <Cell><Data ss:Type="Number">0</Data></Cell>
    <Cell><Data ss:Type="Number">0</Data></Cell>
    <Cell><Data ss:Type="Number">0</Data></Cell>
    <Cell><Data ss:Type="Number">0</Data></Cell>
    <Cell><Data ss:Type="Number">0</Data></Cell>
    <Cell><Data ss:Type="Number">0</Data></Cell>
    <Cell><Data ss:Type="Number">0</Data></Cell>
    <Cell><Data ss:Type="Number">0</Data></Cell>
    <Cell><Data ss:Type="Number">0</Data></Cell>
    <Cell><Data ss:Type="Number">0</Data></Cell>
    <Cell><Data ss:Type="Number">0</Data></Cell>
    <Cell><Data ss:Type="Number">0</Data></Cell>
    <Cell><Data ss:Type="Number">0</Data></Cell>
    <Cell><Data ss:Type="Number">0</Data></Cell>
    <Cell><Data ss:Type="Number">0</Data></Cell>
    <Cell><Data ss:Type="Number">0</Data></Cell>
    <Cell><Data ss:Type="Number">0</Data></Cell>
    <Cell><Data ss:Type="Number">0</Data></Cell>
    <Cell><Data ss:Type="Number">0</Data></Cell>
    <Cell><Data ss:Type="Number">0</Data></Cell>
    <Cell><Data ss:Type="Number">0</Data></Cell>
    <Cell><Data ss:Type="Number">0</Data></Cell>
    <Cell><Data ss:Type="Number">0</Data></Cell>
    <Cell><Data ss:Type="Number">0</Data></Cell>
    <Cell><Data ss:Type="Number">0</Data></Cell>
    <Cell><Data ss:Type="Number">0</Data></Cell>
    <Cell><Data ss:Type="Number">0</Data></Cell>
    <Cell><Data ss:Type="Number">0</Data></Cell>
    <Cell><Data ss:Type="Number">0</Data></Cell>
    <Cell><Data ss:Type="Number">0</Data></Cell>
    <Cell><Data ss:Type="Number">0</Data></Cell>
    <Cell><Data ss:Type="Number">0</Data></Cell>
    <Cell><Data ss:Type="Number">0</Data></Cell>
    <Cell><Data ss:Type="Number">0</Data></Cell>
    <Cell><Data ss:Type="Number">0</Data></Cell>
    <Cell><Data ss:Type="Number">0</Data></Cell>
    <Cell><Data ss:Type="Number">0</Data></Cell>
    <Cell><Data ss:Type="Number">0</Data></Cell>
    <Cell><Data ss:Type="Number">0</Data></Cell>
    <Cell><Data ss:Type="Number">0</Data></Cell>
    <Cell><Data ss:Type="Number">0</Data></Cell>
    <Cell><Data ss:Type="Number">0</Data></Cell>
    <Cell><Data ss:Type="Number">0</Data></Cell>
    <Cell><Data ss:Type="Number">0</Data></Cell>
    <Cell><Data ss:Type="Number">0</Data></Cell>
    <Cell><Data ss:Type="Number">0</Data></Cell>
    <Cell><Data ss:Type="Number">0</Data></Cell>
    <Cell><Data ss:Type="Number">0</Data></Cell>
    <Cell><Data ss:Type="Number">0</Data></Cell>
    <Cell><Data ss:Type="Number">0</Data></Cell>
    <Cell><Data ss:Type="Number">0</Data></Cell>
    <Cell><Data ss:Type="Number">4.8108147114713897E-3</Data></Cell>
    <Cell><Data ss:Type="Number">0</Data></Cell>
    <Cell><Data ss:Type="Number">0</Data></Cell>
    <Cell><Data ss:Type="Number">0</Data></Cell>
    <Cell><Data ss:Type="Number">0</Data></Cell>
    <Cell><Data ss:Type="Number">0</Data></Cell>
    <Cell><Data ss:Type="Number">0</Data></Cell>
    <Cell><Data ss:Type="Number">0</Data></Cell>
    <Cell><Data ss:Type="Number">0</Data></Cell>
    <Cell><Data ss:Type="Number">0</Data></Cell>
    <Cell><Data ss:Type="Number">0</Data></Cell>
    <Cell><Data ss:Type="Number">0</Data></Cell>
    <Cell><Data ss:Type="Number">0</Data></Cell>
    <Cell><Data ss:Type="Number">0</Data></Cell>
    <Cell><Data ss:Type="Number">0</Data></Cell>
    <Cell><Data ss:Type="Number">0</Data></Cell>
    <Cell><Data ss:Type="Number">0</Data></Cell>
    <Cell><Data ss:Type="Number">0</Data></Cell>
    <Cell><Data ss:Type="Number">0</Data></Cell>
    <Cell><Data ss:Type="Number">0</Data></Cell>
    <Cell><Data ss:Type="Number">0</Data></Cell>
    <Cell><Data ss:Type="Number">0</Data></Cell>
    <Cell><Data ss:Type="Number">0</Data></Cell>
    <Cell><Data ss:Type="Number">0</Data></Cell>
    <Cell><Data ss:Type="Number">0</Data></Cell>
    <Cell><Data ss:Type="Number">0</Data></Cell>
    <Cell><Data ss:Type="Number">0</Data></Cell>
    <Cell><Data ss:Type="Number">0</Data></Cell>
    <Cell><Data ss:Type="Number">0</Data></Cell>
    <Cell><Data ss:Type="Number">0</Data></Cell>
    <Cell><Data ss:Type="Number">0</Data></Cell>
    <Cell><Data ss:Type="Number">0</Data></Cell>
    <Cell><Data ss:Type="Number">0</Data></Cell>
    <Cell><Data ss:Type="Number">0</Data></Cell>
    <Cell><Data ss:Type="Number">0</Data></Cell>
    <Cell><Data ss:Type="Number">0</Data></Cell>
    <Cell><Data ss:Type="Number">0</Data></Cell>
    <Cell><Data ss:Type="Number">0</Data></Cell>
    <Cell><Data ss:Type="Number">0</Data></Cell>
    <Cell><Data ss:Type="Number">0</Data></Cell>
    <Cell><Data ss:Type="Number">0</Data></Cell>
    <Cell><Data ss:Type="Number">0</Data></Cell>
    <Cell><Data ss:Type="Number">0</Data></Cell>
    <Cell><Data ss:Type="Number">0</Data></Cell>
    <Cell><Data ss:Type="Number">0</Data></Cell>
    <Cell><Data ss:Type="Number">0</Data></Cell>
    <Cell><Data ss:Type="Number">0</Data></Cell>
    <Cell><Data ss:Type="Number">0</Data></Cell>
    <Cell><Data ss:Type="Number">0</Data></Cell>
    <Cell><Data ss:Type="Number">0</Data></Cell>
    <Cell><Data ss:Type="Number">0</Data></Cell>
    <Cell><Data ss:Type="Number">0</Data></Cell>
   </Row>
   <Row>
    <Cell><Data ss:Type="String">k__Bacteria;p__Acidobacteria;c__Solibacteres;o__Solibacterales;f__;g__</Data></Cell>
    <Cell><Data ss:Type="Number">0</Data></Cell>
    <Cell><Data ss:Type="Number">0</Data></Cell>
    <Cell><Data ss:Type="Number">0</Data></Cell>
    <Cell><Data ss:Type="Number">0</Data></Cell>
    <Cell><Data ss:Type="Number">0</Data></Cell>
    <Cell><Data ss:Type="Number">0</Data></Cell>
    <Cell><Data ss:Type="Number">0</Data></Cell>
    <Cell><Data ss:Type="Number">0</Data></Cell>
    <Cell><Data ss:Type="Number">0</Data></Cell>
    <Cell><Data ss:Type="Number">0</Data></Cell>
    <Cell><Data ss:Type="Number">0</Data></Cell>
    <Cell><Data ss:Type="Number">0</Data></Cell>
    <Cell><Data ss:Type="Number">0</Data></Cell>
    <Cell><Data ss:Type="Number">0</Data></Cell>
    <Cell><Data ss:Type="Number">0</Data></Cell>
    <Cell><Data ss:Type="Number">0</Data></Cell>
    <Cell><Data ss:Type="Number">0</Data></Cell>
    <Cell><Data ss:Type="Number">0</Data></Cell>
    <Cell><Data ss:Type="Number">0</Data></Cell>
    <Cell><Data ss:Type="Number">0</Data></Cell>
    <Cell><Data ss:Type="Number">0</Data></Cell>
    <Cell><Data ss:Type="Number">0</Data></Cell>
    <Cell><Data ss:Type="Number">0</Data></Cell>
    <Cell><Data ss:Type="Number">0</Data></Cell>
    <Cell><Data ss:Type="Number">0</Data></Cell>
    <Cell><Data ss:Type="Number">0</Data></Cell>
    <Cell><Data ss:Type="Number">0</Data></Cell>
    <Cell><Data ss:Type="Number">0</Data></Cell>
    <Cell><Data ss:Type="Number">0</Data></Cell>
    <Cell><Data ss:Type="Number">0</Data></Cell>
    <Cell><Data ss:Type="Number">0</Data></Cell>
    <Cell><Data ss:Type="Number">0</Data></Cell>
    <Cell><Data ss:Type="Number">0</Data></Cell>
    <Cell><Data ss:Type="Number">0</Data></Cell>
    <Cell><Data ss:Type="Number">0</Data></Cell>
    <Cell><Data ss:Type="Number">0</Data></Cell>
    <Cell><Data ss:Type="Number">0</Data></Cell>
    <Cell><Data ss:Type="Number">0</Data></Cell>
    <Cell><Data ss:Type="Number">0</Data></Cell>
    <Cell><Data ss:Type="Number">0</Data></Cell>
    <Cell><Data ss:Type="Number">0</Data></Cell>
    <Cell><Data ss:Type="Number">0</Data></Cell>
    <Cell><Data ss:Type="Number">0</Data></Cell>
    <Cell><Data ss:Type="Number">0</Data></Cell>
    <Cell><Data ss:Type="Number">0</Data></Cell>
    <Cell><Data ss:Type="Number">0</Data></Cell>
    <Cell><Data ss:Type="Number">0</Data></Cell>
    <Cell><Data ss:Type="Number">0</Data></Cell>
    <Cell><Data ss:Type="Number">8.2963454598249508E-3</Data></Cell>
    <Cell><Data ss:Type="Number">0</Data></Cell>
    <Cell><Data ss:Type="Number">0</Data></Cell>
    <Cell><Data ss:Type="Number">0</Data></Cell>
    <Cell><Data ss:Type="Number">0</Data></Cell>
    <Cell><Data ss:Type="Number">0</Data></Cell>
    <Cell><Data ss:Type="Number">0</Data></Cell>
    <Cell><Data ss:Type="Number">0</Data></Cell>
    <Cell><Data ss:Type="Number">0</Data></Cell>
    <Cell><Data ss:Type="Number">0</Data></Cell>
    <Cell><Data ss:Type="Number">0</Data></Cell>
    <Cell><Data ss:Type="Number">0</Data></Cell>
    <Cell><Data ss:Type="Number">0</Data></Cell>
    <Cell><Data ss:Type="Number">0</Data></Cell>
    <Cell><Data ss:Type="Number">0</Data></Cell>
    <Cell><Data ss:Type="Number">0</Data></Cell>
    <Cell><Data ss:Type="Number">0</Data></Cell>
    <Cell><Data ss:Type="Number">0</Data></Cell>
    <Cell><Data ss:Type="Number">0</Data></Cell>
    <Cell><Data ss:Type="Number">0</Data></Cell>
    <Cell><Data ss:Type="Number">0</Data></Cell>
    <Cell><Data ss:Type="Number">0</Data></Cell>
    <Cell><Data ss:Type="Number">0</Data></Cell>
    <Cell><Data ss:Type="Number">0</Data></Cell>
    <Cell><Data ss:Type="Number">0</Data></Cell>
    <Cell><Data ss:Type="Number">0</Data></Cell>
    <Cell><Data ss:Type="Number">0</Data></Cell>
    <Cell><Data ss:Type="Number">0</Data></Cell>
    <Cell><Data ss:Type="Number">0</Data></Cell>
    <Cell><Data ss:Type="Number">0</Data></Cell>
    <Cell><Data ss:Type="Number">0</Data></Cell>
    <Cell><Data ss:Type="Number">0</Data></Cell>
    <Cell><Data ss:Type="Number">0</Data></Cell>
    <Cell><Data ss:Type="Number">0</Data></Cell>
    <Cell><Data ss:Type="Number">0</Data></Cell>
    <Cell><Data ss:Type="Number">0</Data></Cell>
    <Cell><Data ss:Type="Number">0</Data></Cell>
    <Cell><Data ss:Type="Number">0</Data></Cell>
    <Cell><Data ss:Type="Number">0</Data></Cell>
    <Cell><Data ss:Type="Number">0</Data></Cell>
    <Cell><Data ss:Type="Number">0</Data></Cell>
    <Cell><Data ss:Type="Number">0</Data></Cell>
    <Cell><Data ss:Type="Number">0</Data></Cell>
    <Cell><Data ss:Type="Number">0</Data></Cell>
    <Cell><Data ss:Type="Number">0</Data></Cell>
    <Cell><Data ss:Type="Number">0</Data></Cell>
    <Cell><Data ss:Type="Number">0</Data></Cell>
    <Cell><Data ss:Type="Number">0</Data></Cell>
    <Cell><Data ss:Type="Number">0</Data></Cell>
    <Cell><Data ss:Type="Number">0</Data></Cell>
    <Cell><Data ss:Type="Number">0</Data></Cell>
    <Cell><Data ss:Type="Number">0</Data></Cell>
    <Cell><Data ss:Type="Number">0</Data></Cell>
    <Cell><Data ss:Type="Number">0</Data></Cell>
    <Cell><Data ss:Type="Number">0</Data></Cell>
    <Cell><Data ss:Type="Number">0</Data></Cell>
    <Cell><Data ss:Type="Number">0</Data></Cell>
    <Cell><Data ss:Type="Number">0</Data></Cell>
    <Cell><Data ss:Type="Number">0</Data></Cell>
    <Cell><Data ss:Type="Number">0</Data></Cell>
    <Cell><Data ss:Type="Number">0</Data></Cell>
    <Cell><Data ss:Type="Number">0</Data></Cell>
    <Cell><Data ss:Type="Number">0</Data></Cell>
    <Cell><Data ss:Type="Number">0</Data></Cell>
    <Cell><Data ss:Type="Number">0</Data></Cell>
    <Cell><Data ss:Type="Number">0</Data></Cell>
    <Cell><Data ss:Type="Number">0</Data></Cell>
    <Cell><Data ss:Type="Number">0</Data></Cell>
    <Cell><Data ss:Type="Number">0</Data></Cell>
    <Cell><Data ss:Type="Number">0</Data></Cell>
    <Cell><Data ss:Type="Number">0</Data></Cell>
    <Cell><Data ss:Type="Number">0</Data></Cell>
    <Cell><Data ss:Type="Number">0</Data></Cell>
    <Cell><Data ss:Type="Number">0</Data></Cell>
    <Cell><Data ss:Type="Number">0</Data></Cell>
    <Cell><Data ss:Type="Number">0</Data></Cell>
    <Cell><Data ss:Type="Number">0</Data></Cell>
   </Row>
   <Row>
    <Cell><Data ss:Type="String">k__Bacteria;p__Acidobacteria;c__[Chloracidobacteria];o__PK29;f__;g__</Data></Cell>
    <Cell><Data ss:Type="Number">0</Data></Cell>
    <Cell><Data ss:Type="Number">0</Data></Cell>
    <Cell><Data ss:Type="Number">0</Data></Cell>
    <Cell><Data ss:Type="Number">0</Data></Cell>
    <Cell><Data ss:Type="Number">0</Data></Cell>
    <Cell><Data ss:Type="Number">0</Data></Cell>
    <Cell><Data ss:Type="Number">0</Data></Cell>
    <Cell><Data ss:Type="Number">0</Data></Cell>
    <Cell><Data ss:Type="Number">0</Data></Cell>
    <Cell><Data ss:Type="Number">0</Data></Cell>
    <Cell><Data ss:Type="Number">0</Data></Cell>
    <Cell><Data ss:Type="Number">0</Data></Cell>
    <Cell><Data ss:Type="Number">0</Data></Cell>
    <Cell><Data ss:Type="Number">0</Data></Cell>
    <Cell><Data ss:Type="Number">0</Data></Cell>
    <Cell><Data ss:Type="Number">0</Data></Cell>
    <Cell><Data ss:Type="Number">0</Data></Cell>
    <Cell><Data ss:Type="Number">0</Data></Cell>
    <Cell><Data ss:Type="Number">0</Data></Cell>
    <Cell><Data ss:Type="Number">0</Data></Cell>
    <Cell><Data ss:Type="Number">4.1502386387217297E-3</Data></Cell>
    <Cell><Data ss:Type="Number">0</Data></Cell>
    <Cell><Data ss:Type="Number">0</Data></Cell>
    <Cell><Data ss:Type="Number">0</Data></Cell>
    <Cell><Data ss:Type="Number">0</Data></Cell>
    <Cell><Data ss:Type="Number">3.9763803010119904E-3</Data></Cell>
    <Cell><Data ss:Type="Number">0</Data></Cell>
    <Cell><Data ss:Type="Number">0</Data></Cell>
    <Cell><Data ss:Type="Number">0</Data></Cell>
    <Cell><Data ss:Type="Number">0</Data></Cell>
    <Cell><Data ss:Type="Number">0</Data></Cell>
    <Cell><Data ss:Type="Number">0</Data></Cell>
    <Cell><Data ss:Type="Number">0</Data></Cell>
    <Cell><Data ss:Type="Number">0</Data></Cell>
    <Cell><Data ss:Type="Number">6.5973940293583997E-3</Data></Cell>
    <Cell><Data ss:Type="Number">0</Data></Cell>
    <Cell><Data ss:Type="Number">0</Data></Cell>
    <Cell><Data ss:Type="Number">0</Data></Cell>
    <Cell><Data ss:Type="Number">0</Data></Cell>
    <Cell><Data ss:Type="Number">0</Data></Cell>
    <Cell><Data ss:Type="Number">0</Data></Cell>
    <Cell><Data ss:Type="Number">0</Data></Cell>
    <Cell><Data ss:Type="Number">0</Data></Cell>
    <Cell><Data ss:Type="Number">0</Data></Cell>
    <Cell><Data ss:Type="Number">0</Data></Cell>
    <Cell><Data ss:Type="Number">0</Data></Cell>
    <Cell><Data ss:Type="Number">5.2402662055232403E-3</Data></Cell>
    <Cell><Data ss:Type="Number">0</Data></Cell>
    <Cell><Data ss:Type="Number">0</Data></Cell>
    <Cell><Data ss:Type="Number">0</Data></Cell>
    <Cell><Data ss:Type="Number">0</Data></Cell>
    <Cell><Data ss:Type="Number">0</Data></Cell>
    <Cell><Data ss:Type="Number">0</Data></Cell>
    <Cell><Data ss:Type="Number">0</Data></Cell>
    <Cell><Data ss:Type="Number">0</Data></Cell>
    <Cell><Data ss:Type="Number">0</Data></Cell>
    <Cell><Data ss:Type="Number">0</Data></Cell>
    <Cell><Data ss:Type="Number">0</Data></Cell>
    <Cell><Data ss:Type="Number">0</Data></Cell>
    <Cell><Data ss:Type="Number">0</Data></Cell>
    <Cell><Data ss:Type="Number">0</Data></Cell>
    <Cell><Data ss:Type="Number">0</Data></Cell>
    <Cell><Data ss:Type="Number">0</Data></Cell>
    <Cell><Data ss:Type="Number">0</Data></Cell>
    <Cell><Data ss:Type="Number">0</Data></Cell>
    <Cell><Data ss:Type="Number">0</Data></Cell>
    <Cell><Data ss:Type="Number">4.1003211918266896E-3</Data></Cell>
    <Cell><Data ss:Type="Number">0</Data></Cell>
    <Cell><Data ss:Type="Number">0</Data></Cell>
    <Cell><Data ss:Type="Number">0</Data></Cell>
    <Cell><Data ss:Type="Number">0</Data></Cell>
    <Cell><Data ss:Type="Number">0</Data></Cell>
    <Cell><Data ss:Type="Number">6.2780550585428601E-3</Data></Cell>
    <Cell><Data ss:Type="Number">0</Data></Cell>
    <Cell><Data ss:Type="Number">0</Data></Cell>
    <Cell><Data ss:Type="Number">0</Data></Cell>
    <Cell><Data ss:Type="Number">0</Data></Cell>
    <Cell><Data ss:Type="Number">0</Data></Cell>
    <Cell><Data ss:Type="Number">3.5659522875583901E-3</Data></Cell>
    <Cell><Data ss:Type="Number">0</Data></Cell>
    <Cell><Data ss:Type="Number">0</Data></Cell>
    <Cell><Data ss:Type="Number">0</Data></Cell>
    <Cell><Data ss:Type="Number">0</Data></Cell>
    <Cell><Data ss:Type="Number">0</Data></Cell>
    <Cell><Data ss:Type="Number">0</Data></Cell>
    <Cell><Data ss:Type="Number">0</Data></Cell>
    <Cell><Data ss:Type="Number">0</Data></Cell>
    <Cell><Data ss:Type="Number">0</Data></Cell>
    <Cell><Data ss:Type="Number">0</Data></Cell>
    <Cell><Data ss:Type="Number">0</Data></Cell>
    <Cell><Data ss:Type="Number">9.5883405778573304E-3</Data></Cell>
    <Cell><Data ss:Type="Number">0</Data></Cell>
    <Cell><Data ss:Type="Number">0</Data></Cell>
    <Cell><Data ss:Type="Number">0</Data></Cell>
    <Cell><Data ss:Type="Number">0</Data></Cell>
    <Cell><Data ss:Type="Number">0</Data></Cell>
    <Cell><Data ss:Type="Number">0</Data></Cell>
    <Cell><Data ss:Type="Number">0</Data></Cell>
    <Cell><Data ss:Type="Number">3.7162978241076202E-3</Data></Cell>
    <Cell><Data ss:Type="Number">0</Data></Cell>
    <Cell><Data ss:Type="Number">0</Data></Cell>
    <Cell><Data ss:Type="Number">0</Data></Cell>
    <Cell><Data ss:Type="Number">0</Data></Cell>
    <Cell><Data ss:Type="Number">0</Data></Cell>
    <Cell><Data ss:Type="Number">0</Data></Cell>
    <Cell><Data ss:Type="Number">0</Data></Cell>
    <Cell><Data ss:Type="Number">0</Data></Cell>
    <Cell><Data ss:Type="Number">0</Data></Cell>
    <Cell><Data ss:Type="Number">0</Data></Cell>
    <Cell><Data ss:Type="Number">0</Data></Cell>
    <Cell><Data ss:Type="Number">0</Data></Cell>
    <Cell><Data ss:Type="Number">0</Data></Cell>
    <Cell><Data ss:Type="Number">4.0181620926588203E-3</Data></Cell>
    <Cell><Data ss:Type="Number">0</Data></Cell>
    <Cell><Data ss:Type="Number">0</Data></Cell>
    <Cell><Data ss:Type="Number">0</Data></Cell>
    <Cell><Data ss:Type="Number">0</Data></Cell>
    <Cell><Data ss:Type="Number">0</Data></Cell>
    <Cell><Data ss:Type="Number">0</Data></Cell>
    <Cell><Data ss:Type="Number">0</Data></Cell>
    <Cell><Data ss:Type="Number">0</Data></Cell>
    <Cell><Data ss:Type="Number">0</Data></Cell>
    <Cell><Data ss:Type="Number">0</Data></Cell>
    <Cell><Data ss:Type="Number">0</Data></Cell>
    <Cell><Data ss:Type="Number">0</Data></Cell>
   </Row>
   <Row>
    <Cell><Data ss:Type="String">k__Bacteria;p__Actinobacteria;c__Acidimicrobiia;o__Acidimicrobiales;f__;g__</Data></Cell>
    <Cell><Data ss:Type="Number">0</Data></Cell>
    <Cell><Data ss:Type="Number">0</Data></Cell>
    <Cell><Data ss:Type="Number">0</Data></Cell>
    <Cell><Data ss:Type="Number">8.8765275024410492E-3</Data></Cell>
    <Cell><Data ss:Type="Number">0</Data></Cell>
    <Cell><Data ss:Type="Number">0</Data></Cell>
    <Cell><Data ss:Type="Number">3.3713736662002898E-3</Data></Cell>
    <Cell><Data ss:Type="Number">0</Data></Cell>
    <Cell><Data ss:Type="Number">0</Data></Cell>
    <Cell><Data ss:Type="Number">0</Data></Cell>
    <Cell><Data ss:Type="Number">0</Data></Cell>
    <Cell><Data ss:Type="Number">0</Data></Cell>
    <Cell><Data ss:Type="Number">2.2597167821632999E-2</Data></Cell>
    <Cell><Data ss:Type="Number">0</Data></Cell>
    <Cell><Data ss:Type="Number">0</Data></Cell>
    <Cell><Data ss:Type="Number">0</Data></Cell>
    <Cell><Data ss:Type="Number">0</Data></Cell>
    <Cell><Data ss:Type="Number">0</Data></Cell>
    <Cell><Data ss:Type="Number">0</Data></Cell>
    <Cell><Data ss:Type="Number">0</Data></Cell>
    <Cell><Data ss:Type="Number">0</Data></Cell>
    <Cell><Data ss:Type="Number">0</Data></Cell>
    <Cell><Data ss:Type="Number">0</Data></Cell>
    <Cell><Data ss:Type="Number">0</Data></Cell>
    <Cell><Data ss:Type="Number">0</Data></Cell>
    <Cell><Data ss:Type="Number">0</Data></Cell>
    <Cell><Data ss:Type="Number">0</Data></Cell>
    <Cell><Data ss:Type="Number">3.6361653000745401E-3</Data></Cell>
    <Cell><Data ss:Type="Number">0</Data></Cell>
    <Cell><Data ss:Type="Number">0</Data></Cell>
    <Cell><Data ss:Type="Number">0</Data></Cell>
    <Cell><Data ss:Type="Number">0</Data></Cell>
    <Cell><Data ss:Type="Number">0</Data></Cell>
    <Cell><Data ss:Type="Number">1.4321176245942299E-2</Data></Cell>
    <Cell><Data ss:Type="Number">0</Data></Cell>
    <Cell><Data ss:Type="Number">0</Data></Cell>
    <Cell><Data ss:Type="Number">0</Data></Cell>
    <Cell><Data ss:Type="Number">0</Data></Cell>
    <Cell><Data ss:Type="Number">0</Data></Cell>
    <Cell><Data ss:Type="Number">0</Data></Cell>
    <Cell><Data ss:Type="Number">0</Data></Cell>
    <Cell><Data ss:Type="Number">0</Data></Cell>
    <Cell><Data ss:Type="Number">0</Data></Cell>
    <Cell><Data ss:Type="Number">8.8794175102113303E-3</Data></Cell>
    <Cell><Data ss:Type="Number">0</Data></Cell>
    <Cell><Data ss:Type="Number">0</Data></Cell>
    <Cell><Data ss:Type="Number">0</Data></Cell>
    <Cell><Data ss:Type="Number">0</Data></Cell>
    <Cell><Data ss:Type="Number">0</Data></Cell>
    <Cell><Data ss:Type="Number">0</Data></Cell>
    <Cell><Data ss:Type="Number">0</Data></Cell>
    <Cell><Data ss:Type="Number">0</Data></Cell>
    <Cell><Data ss:Type="Number">7.4511206485455396E-3</Data></Cell>
    <Cell><Data ss:Type="Number">3.94321766561514E-3</Data></Cell>
    <Cell><Data ss:Type="Number">0</Data></Cell>
    <Cell><Data ss:Type="Number">0</Data></Cell>
    <Cell><Data ss:Type="Number">0</Data></Cell>
    <Cell><Data ss:Type="Number">0</Data></Cell>
    <Cell><Data ss:Type="Number">0</Data></Cell>
    <Cell><Data ss:Type="Number">0</Data></Cell>
    <Cell><Data ss:Type="Number">4.01021267494553E-3</Data></Cell>
    <Cell><Data ss:Type="Number">0</Data></Cell>
    <Cell><Data ss:Type="Number">0</Data></Cell>
    <Cell><Data ss:Type="Number">7.4910856081263303E-3</Data></Cell>
    <Cell><Data ss:Type="Number">0</Data></Cell>
    <Cell><Data ss:Type="Number">0</Data></Cell>
    <Cell><Data ss:Type="Number">0</Data></Cell>
    <Cell><Data ss:Type="Number">0</Data></Cell>
    <Cell><Data ss:Type="Number">0</Data></Cell>
    <Cell><Data ss:Type="Number">0</Data></Cell>
    <Cell><Data ss:Type="Number">0</Data></Cell>
    <Cell><Data ss:Type="Number">0</Data></Cell>
    <Cell><Data ss:Type="Number">0</Data></Cell>
    <Cell><Data ss:Type="Number">0</Data></Cell>
    <Cell><Data ss:Type="Number">0</Data></Cell>
    <Cell><Data ss:Type="Number">0</Data></Cell>
    <Cell><Data ss:Type="Number">0</Data></Cell>
    <Cell><Data ss:Type="Number">0</Data></Cell>
    <Cell><Data ss:Type="Number">0</Data></Cell>
    <Cell><Data ss:Type="Number">7.4778934774074098E-3</Data></Cell>
    <Cell><Data ss:Type="Number">0</Data></Cell>
    <Cell><Data ss:Type="Number">0</Data></Cell>
    <Cell><Data ss:Type="Number">0</Data></Cell>
    <Cell><Data ss:Type="Number">0</Data></Cell>
    <Cell><Data ss:Type="Number">0</Data></Cell>
    <Cell><Data ss:Type="Number">0</Data></Cell>
    <Cell><Data ss:Type="Number">0</Data></Cell>
    <Cell><Data ss:Type="Number">0</Data></Cell>
    <Cell><Data ss:Type="Number">0</Data></Cell>
    <Cell><Data ss:Type="Number">0</Data></Cell>
    <Cell><Data ss:Type="Number">0</Data></Cell>
    <Cell><Data ss:Type="Number">0</Data></Cell>
    <Cell><Data ss:Type="Number">0</Data></Cell>
    <Cell><Data ss:Type="Number">5.2613118204138899E-3</Data></Cell>
    <Cell><Data ss:Type="Number">0</Data></Cell>
    <Cell><Data ss:Type="Number">0</Data></Cell>
    <Cell><Data ss:Type="Number">0</Data></Cell>
    <Cell><Data ss:Type="Number">0</Data></Cell>
    <Cell><Data ss:Type="Number">3.7162978241076202E-3</Data></Cell>
    <Cell><Data ss:Type="Number">0</Data></Cell>
    <Cell><Data ss:Type="Number">0</Data></Cell>
    <Cell><Data ss:Type="Number">0</Data></Cell>
    <Cell><Data ss:Type="Number">0</Data></Cell>
    <Cell><Data ss:Type="Number">0</Data></Cell>
    <Cell><Data ss:Type="Number">0</Data></Cell>
    <Cell><Data ss:Type="Number">0</Data></Cell>
    <Cell><Data ss:Type="Number">0</Data></Cell>
    <Cell><Data ss:Type="Number">0</Data></Cell>
    <Cell><Data ss:Type="Number">0</Data></Cell>
    <Cell><Data ss:Type="Number">0</Data></Cell>
    <Cell><Data ss:Type="Number">0</Data></Cell>
    <Cell><Data ss:Type="Number">0</Data></Cell>
    <Cell><Data ss:Type="Number">0</Data></Cell>
    <Cell><Data ss:Type="Number">0</Data></Cell>
    <Cell><Data ss:Type="Number">0</Data></Cell>
    <Cell><Data ss:Type="Number">0</Data></Cell>
    <Cell><Data ss:Type="Number">0</Data></Cell>
    <Cell><Data ss:Type="Number">0</Data></Cell>
    <Cell><Data ss:Type="Number">1.39984135131352E-2</Data></Cell>
    <Cell><Data ss:Type="Number">0</Data></Cell>
    <Cell><Data ss:Type="Number">0</Data></Cell>
    <Cell><Data ss:Type="Number">0</Data></Cell>
    <Cell><Data ss:Type="Number">0</Data></Cell>
    <Cell><Data ss:Type="Number">0</Data></Cell>
    <Cell><Data ss:Type="Number">0</Data></Cell>
   </Row>
   <Row>
    <Cell><Data ss:Type="String">k__Bacteria;p__Actinobacteria;c__Acidimicrobiia;o__Acidimicrobiales;f__AKIW874;g__</Data></Cell>
    <Cell><Data ss:Type="Number">0</Data></Cell>
    <Cell><Data ss:Type="Number">0</Data></Cell>
    <Cell><Data ss:Type="Number">0</Data></Cell>
    <Cell><Data ss:Type="Number">0</Data></Cell>
    <Cell><Data ss:Type="Number">0</Data></Cell>
    <Cell><Data ss:Type="Number">0</Data></Cell>
    <Cell><Data ss:Type="Number">0</Data></Cell>
    <Cell><Data ss:Type="Number">0</Data></Cell>
    <Cell><Data ss:Type="Number">0</Data></Cell>
    <Cell><Data ss:Type="Number">3.7667620913063101E-3</Data></Cell>
    <Cell><Data ss:Type="Number">0</Data></Cell>
    <Cell><Data ss:Type="Number">0</Data></Cell>
    <Cell><Data ss:Type="Number">0</Data></Cell>
    <Cell><Data ss:Type="Number">0</Data></Cell>
    <Cell><Data ss:Type="Number">0</Data></Cell>
    <Cell><Data ss:Type="Number">0</Data></Cell>
    <Cell><Data ss:Type="Number">5.6141926790927504E-3</Data></Cell>
    <Cell><Data ss:Type="Number">0</Data></Cell>
    <Cell><Data ss:Type="Number">0</Data></Cell>
    <Cell><Data ss:Type="Number">0</Data></Cell>
    <Cell><Data ss:Type="Number">0</Data></Cell>
    <Cell><Data ss:Type="Number">0</Data></Cell>
    <Cell><Data ss:Type="Number">0</Data></Cell>
    <Cell><Data ss:Type="Number">0</Data></Cell>
    <Cell><Data ss:Type="Number">0</Data></Cell>
    <Cell><Data ss:Type="Number">3.9763803010119904E-3</Data></Cell>
    <Cell><Data ss:Type="Number">0</Data></Cell>
    <Cell><Data ss:Type="Number">0</Data></Cell>
    <Cell><Data ss:Type="Number">0</Data></Cell>
    <Cell><Data ss:Type="Number">0</Data></Cell>
    <Cell><Data ss:Type="Number">0</Data></Cell>
    <Cell><Data ss:Type="Number">0</Data></Cell>
    <Cell><Data ss:Type="Number">0</Data></Cell>
    <Cell><Data ss:Type="Number">0</Data></Cell>
    <Cell><Data ss:Type="Number">0</Data></Cell>
    <Cell><Data ss:Type="Number">0</Data></Cell>
    <Cell><Data ss:Type="Number">0</Data></Cell>
    <Cell><Data ss:Type="Number">0</Data></Cell>
    <Cell><Data ss:Type="Number">0</Data></Cell>
    <Cell><Data ss:Type="Number">0</Data></Cell>
    <Cell><Data ss:Type="Number">0</Data></Cell>
    <Cell><Data ss:Type="Number">0</Data></Cell>
    <Cell><Data ss:Type="Number">0</Data></Cell>
    <Cell><Data ss:Type="Number">0</Data></Cell>
    <Cell><Data ss:Type="Number">0</Data></Cell>
    <Cell><Data ss:Type="Number">0</Data></Cell>
    <Cell><Data ss:Type="Number">0</Data></Cell>
    <Cell><Data ss:Type="Number">0</Data></Cell>
    <Cell><Data ss:Type="Number">0</Data></Cell>
    <Cell><Data ss:Type="Number">0</Data></Cell>
    <Cell><Data ss:Type="Number">0</Data></Cell>
    <Cell><Data ss:Type="Number">1.0988608475880001E-2</Data></Cell>
    <Cell><Data ss:Type="Number">0</Data></Cell>
    <Cell><Data ss:Type="Number">0</Data></Cell>
    <Cell><Data ss:Type="Number">0</Data></Cell>
    <Cell><Data ss:Type="Number">0</Data></Cell>
    <Cell><Data ss:Type="Number">0</Data></Cell>
    <Cell><Data ss:Type="Number">0</Data></Cell>
    <Cell><Data ss:Type="Number">0</Data></Cell>
    <Cell><Data ss:Type="Number">0</Data></Cell>
    <Cell><Data ss:Type="Number">0</Data></Cell>
    <Cell><Data ss:Type="Number">0</Data></Cell>
    <Cell><Data ss:Type="Number">0</Data></Cell>
    <Cell><Data ss:Type="Number">0</Data></Cell>
    <Cell><Data ss:Type="Number">0</Data></Cell>
    <Cell><Data ss:Type="Number">0</Data></Cell>
    <Cell><Data ss:Type="Number">0</Data></Cell>
    <Cell><Data ss:Type="Number">0</Data></Cell>
    <Cell><Data ss:Type="Number">0</Data></Cell>
    <Cell><Data ss:Type="Number">0</Data></Cell>
    <Cell><Data ss:Type="Number">0</Data></Cell>
    <Cell><Data ss:Type="Number">0</Data></Cell>
    <Cell><Data ss:Type="Number">0</Data></Cell>
    <Cell><Data ss:Type="Number">0</Data></Cell>
    <Cell><Data ss:Type="Number">0</Data></Cell>
    <Cell><Data ss:Type="Number">0</Data></Cell>
    <Cell><Data ss:Type="Number">0</Data></Cell>
    <Cell><Data ss:Type="Number">0</Data></Cell>
    <Cell><Data ss:Type="Number">0</Data></Cell>
    <Cell><Data ss:Type="Number">0</Data></Cell>
    <Cell><Data ss:Type="Number">0</Data></Cell>
    <Cell><Data ss:Type="Number">0</Data></Cell>
    <Cell><Data ss:Type="Number">0</Data></Cell>
    <Cell><Data ss:Type="Number">0</Data></Cell>
    <Cell><Data ss:Type="Number">0</Data></Cell>
    <Cell><Data ss:Type="Number">0</Data></Cell>
    <Cell><Data ss:Type="Number">0</Data></Cell>
    <Cell><Data ss:Type="Number">0</Data></Cell>
    <Cell><Data ss:Type="Number">0</Data></Cell>
    <Cell><Data ss:Type="Number">0</Data></Cell>
    <Cell><Data ss:Type="Number">0</Data></Cell>
    <Cell><Data ss:Type="Number">0</Data></Cell>
    <Cell><Data ss:Type="Number">0</Data></Cell>
    <Cell><Data ss:Type="Number">0</Data></Cell>
    <Cell><Data ss:Type="Number">0</Data></Cell>
    <Cell><Data ss:Type="Number">0</Data></Cell>
    <Cell><Data ss:Type="Number">0</Data></Cell>
    <Cell><Data ss:Type="Number">0</Data></Cell>
    <Cell><Data ss:Type="Number">0</Data></Cell>
    <Cell><Data ss:Type="Number">0</Data></Cell>
    <Cell><Data ss:Type="Number">0</Data></Cell>
    <Cell><Data ss:Type="Number">0</Data></Cell>
    <Cell><Data ss:Type="Number">0</Data></Cell>
    <Cell><Data ss:Type="Number">0</Data></Cell>
    <Cell><Data ss:Type="Number">0</Data></Cell>
    <Cell><Data ss:Type="Number">0</Data></Cell>
    <Cell><Data ss:Type="Number">0</Data></Cell>
    <Cell><Data ss:Type="Number">0</Data></Cell>
    <Cell><Data ss:Type="Number">0</Data></Cell>
    <Cell><Data ss:Type="Number">0</Data></Cell>
    <Cell><Data ss:Type="Number">0</Data></Cell>
    <Cell><Data ss:Type="Number">0</Data></Cell>
    <Cell><Data ss:Type="Number">0</Data></Cell>
    <Cell><Data ss:Type="Number">0</Data></Cell>
    <Cell><Data ss:Type="Number">0</Data></Cell>
    <Cell><Data ss:Type="Number">0</Data></Cell>
    <Cell><Data ss:Type="Number">0</Data></Cell>
    <Cell><Data ss:Type="Number">0</Data></Cell>
    <Cell><Data ss:Type="Number">0</Data></Cell>
    <Cell><Data ss:Type="Number">0</Data></Cell>
    <Cell><Data ss:Type="Number">0</Data></Cell>
    <Cell><Data ss:Type="Number">0</Data></Cell>
    <Cell><Data ss:Type="Number">0</Data></Cell>
    <Cell><Data ss:Type="Number">0</Data></Cell>
    <Cell><Data ss:Type="Number">0</Data></Cell>
   </Row>
   <Row>
    <Cell><Data ss:Type="String">k__Bacteria;p__Actinobacteria;c__Acidimicrobiia;o__Acidimicrobiales;f__C111;g__</Data></Cell>
    <Cell><Data ss:Type="Number">0</Data></Cell>
    <Cell><Data ss:Type="Number">0</Data></Cell>
    <Cell><Data ss:Type="Number">0</Data></Cell>
    <Cell><Data ss:Type="Number">0</Data></Cell>
    <Cell><Data ss:Type="Number">0</Data></Cell>
    <Cell><Data ss:Type="Number">0</Data></Cell>
    <Cell><Data ss:Type="Number">0</Data></Cell>
    <Cell><Data ss:Type="Number">0</Data></Cell>
    <Cell><Data ss:Type="Number">0</Data></Cell>
    <Cell><Data ss:Type="Number">0</Data></Cell>
    <Cell><Data ss:Type="Number">0</Data></Cell>
    <Cell><Data ss:Type="Number">0</Data></Cell>
    <Cell><Data ss:Type="Number">0</Data></Cell>
    <Cell><Data ss:Type="Number">0</Data></Cell>
    <Cell><Data ss:Type="Number">0</Data></Cell>
    <Cell><Data ss:Type="Number">0</Data></Cell>
    <Cell><Data ss:Type="Number">0</Data></Cell>
    <Cell><Data ss:Type="Number">0</Data></Cell>
    <Cell><Data ss:Type="Number">0</Data></Cell>
    <Cell><Data ss:Type="Number">0</Data></Cell>
    <Cell><Data ss:Type="Number">0</Data></Cell>
    <Cell><Data ss:Type="Number">0</Data></Cell>
    <Cell><Data ss:Type="Number">0</Data></Cell>
    <Cell><Data ss:Type="Number">0</Data></Cell>
    <Cell><Data ss:Type="Number">0</Data></Cell>
    <Cell><Data ss:Type="Number">0</Data></Cell>
    <Cell><Data ss:Type="Number">0</Data></Cell>
    <Cell><Data ss:Type="Number">0</Data></Cell>
    <Cell><Data ss:Type="Number">0</Data></Cell>
    <Cell><Data ss:Type="Number">0</Data></Cell>
    <Cell><Data ss:Type="Number">0</Data></Cell>
    <Cell><Data ss:Type="Number">0</Data></Cell>
    <Cell><Data ss:Type="Number">0</Data></Cell>
    <Cell><Data ss:Type="Number">0</Data></Cell>
    <Cell><Data ss:Type="Number">0</Data></Cell>
    <Cell><Data ss:Type="Number">0</Data></Cell>
    <Cell><Data ss:Type="Number">0</Data></Cell>
    <Cell><Data ss:Type="Number">0</Data></Cell>
    <Cell><Data ss:Type="Number">2.6599635584992499E-3</Data></Cell>
    <Cell><Data ss:Type="Number">0</Data></Cell>
    <Cell><Data ss:Type="Number">0</Data></Cell>
    <Cell><Data ss:Type="Number">0</Data></Cell>
    <Cell><Data ss:Type="Number">0</Data></Cell>
    <Cell><Data ss:Type="Number">1.3319126265317E-2</Data></Cell>
    <Cell><Data ss:Type="Number">0</Data></Cell>
    <Cell><Data ss:Type="Number">0</Data></Cell>
    <Cell><Data ss:Type="Number">0</Data></Cell>
    <Cell><Data ss:Type="Number">0</Data></Cell>
    <Cell><Data ss:Type="Number">0</Data></Cell>
    <Cell><Data ss:Type="Number">0</Data></Cell>
    <Cell><Data ss:Type="Number">0</Data></Cell>
    <Cell><Data ss:Type="Number">0</Data></Cell>
    <Cell><Data ss:Type="Number">0</Data></Cell>
    <Cell><Data ss:Type="Number">0</Data></Cell>
    <Cell><Data ss:Type="Number">0</Data></Cell>
    <Cell><Data ss:Type="Number">0</Data></Cell>
    <Cell><Data ss:Type="Number">0</Data></Cell>
    <Cell><Data ss:Type="Number">0</Data></Cell>
    <Cell><Data ss:Type="Number">0</Data></Cell>
    <Cell><Data ss:Type="Number">0</Data></Cell>
    <Cell><Data ss:Type="Number">0</Data></Cell>
    <Cell><Data ss:Type="Number">0</Data></Cell>
    <Cell><Data ss:Type="Number">0</Data></Cell>
    <Cell><Data ss:Type="Number">0</Data></Cell>
    <Cell><Data ss:Type="Number">0</Data></Cell>
    <Cell><Data ss:Type="Number">0</Data></Cell>
    <Cell><Data ss:Type="Number">0</Data></Cell>
    <Cell><Data ss:Type="Number">0</Data></Cell>
    <Cell><Data ss:Type="Number">0</Data></Cell>
    <Cell><Data ss:Type="Number">0</Data></Cell>
    <Cell><Data ss:Type="Number">0</Data></Cell>
    <Cell><Data ss:Type="Number">0</Data></Cell>
    <Cell><Data ss:Type="Number">3.13902752927143E-3</Data></Cell>
    <Cell><Data ss:Type="Number">0</Data></Cell>
    <Cell><Data ss:Type="Number">0</Data></Cell>
    <Cell><Data ss:Type="Number">0</Data></Cell>
    <Cell><Data ss:Type="Number">0</Data></Cell>
    <Cell><Data ss:Type="Number">0</Data></Cell>
    <Cell><Data ss:Type="Number">0</Data></Cell>
    <Cell><Data ss:Type="Number">5.6084201080555604E-3</Data></Cell>
    <Cell><Data ss:Type="Number">0</Data></Cell>
    <Cell><Data ss:Type="Number">0</Data></Cell>
    <Cell><Data ss:Type="Number">0</Data></Cell>
    <Cell><Data ss:Type="Number">0</Data></Cell>
    <Cell><Data ss:Type="Number">0</Data></Cell>
    <Cell><Data ss:Type="Number">0</Data></Cell>
    <Cell><Data ss:Type="Number">0</Data></Cell>
    <Cell><Data ss:Type="Number">0</Data></Cell>
    <Cell><Data ss:Type="Number">0</Data></Cell>
    <Cell><Data ss:Type="Number">0</Data></Cell>
    <Cell><Data ss:Type="Number">0</Data></Cell>
    <Cell><Data ss:Type="Number">0</Data></Cell>
    <Cell><Data ss:Type="Number">0</Data></Cell>
    <Cell><Data ss:Type="Number">0</Data></Cell>
    <Cell><Data ss:Type="Number">2.7012790556328399E-3</Data></Cell>
    <Cell><Data ss:Type="Number">0</Data></Cell>
    <Cell><Data ss:Type="Number">0</Data></Cell>
    <Cell><Data ss:Type="Number">0</Data></Cell>
    <Cell><Data ss:Type="Number">0</Data></Cell>
    <Cell><Data ss:Type="Number">0</Data></Cell>
    <Cell><Data ss:Type="Number">0</Data></Cell>
    <Cell><Data ss:Type="Number">0</Data></Cell>
    <Cell><Data ss:Type="Number">3.77743361160428E-3</Data></Cell>
    <Cell><Data ss:Type="Number">0</Data></Cell>
    <Cell><Data ss:Type="Number">0</Data></Cell>
    <Cell><Data ss:Type="Number">4.4869206263741203E-3</Data></Cell>
    <Cell><Data ss:Type="Number">0</Data></Cell>
    <Cell><Data ss:Type="Number">0</Data></Cell>
    <Cell><Data ss:Type="Number">0</Data></Cell>
    <Cell><Data ss:Type="Number">0</Data></Cell>
    <Cell><Data ss:Type="Number">0</Data></Cell>
    <Cell><Data ss:Type="Number">9.2790201354736902E-3</Data></Cell>
    <Cell><Data ss:Type="Number">0</Data></Cell>
    <Cell><Data ss:Type="Number">0</Data></Cell>
    <Cell><Data ss:Type="Number">0</Data></Cell>
    <Cell><Data ss:Type="Number">0</Data></Cell>
    <Cell><Data ss:Type="Number">0</Data></Cell>
    <Cell><Data ss:Type="Number">0</Data></Cell>
    <Cell><Data ss:Type="Number">0</Data></Cell>
    <Cell><Data ss:Type="Number">0</Data></Cell>
    <Cell><Data ss:Type="Number">8.0623488309594198E-3</Data></Cell>
    <Cell><Data ss:Type="Number">0</Data></Cell>
    <Cell><Data ss:Type="Number">0</Data></Cell>
    <Cell><Data ss:Type="Number">0</Data></Cell>
    <Cell><Data ss:Type="Number">0</Data></Cell>
   </Row>
   <Row>
    <Cell><Data ss:Type="String">k__Bacteria;p__Actinobacteria;c__Acidimicrobiia;o__Acidimicrobiales;f__EB1017;g__</Data></Cell>
    <Cell><Data ss:Type="Number">0</Data></Cell>
    <Cell><Data ss:Type="Number">0</Data></Cell>
    <Cell><Data ss:Type="Number">0</Data></Cell>
    <Cell><Data ss:Type="Number">0</Data></Cell>
    <Cell><Data ss:Type="Number">0</Data></Cell>
    <Cell><Data ss:Type="Number">0</Data></Cell>
    <Cell><Data ss:Type="Number">0</Data></Cell>
    <Cell><Data ss:Type="Number">0</Data></Cell>
    <Cell><Data ss:Type="Number">0</Data></Cell>
    <Cell><Data ss:Type="Number">0</Data></Cell>
    <Cell><Data ss:Type="Number">0</Data></Cell>
    <Cell><Data ss:Type="Number">0</Data></Cell>
    <Cell><Data ss:Type="Number">0</Data></Cell>
    <Cell><Data ss:Type="Number">0</Data></Cell>
    <Cell><Data ss:Type="Number">0</Data></Cell>
    <Cell><Data ss:Type="Number">3.7720903038418701E-3</Data></Cell>
    <Cell><Data ss:Type="Number">0</Data></Cell>
    <Cell><Data ss:Type="Number">0</Data></Cell>
    <Cell><Data ss:Type="Number">0</Data></Cell>
    <Cell><Data ss:Type="Number">0</Data></Cell>
    <Cell><Data ss:Type="Number">0</Data></Cell>
    <Cell><Data ss:Type="Number">0</Data></Cell>
    <Cell><Data ss:Type="Number">0</Data></Cell>
    <Cell><Data ss:Type="Number">0</Data></Cell>
    <Cell><Data ss:Type="Number">0</Data></Cell>
    <Cell><Data ss:Type="Number">0</Data></Cell>
    <Cell><Data ss:Type="Number">0</Data></Cell>
    <Cell><Data ss:Type="Number">0</Data></Cell>
    <Cell><Data ss:Type="Number">0</Data></Cell>
    <Cell><Data ss:Type="Number">0</Data></Cell>
    <Cell><Data ss:Type="Number">0</Data></Cell>
    <Cell><Data ss:Type="Number">0</Data></Cell>
    <Cell><Data ss:Type="Number">0</Data></Cell>
    <Cell><Data ss:Type="Number">0</Data></Cell>
    <Cell><Data ss:Type="Number">0</Data></Cell>
    <Cell><Data ss:Type="Number">0</Data></Cell>
    <Cell><Data ss:Type="Number">0</Data></Cell>
    <Cell><Data ss:Type="Number">0</Data></Cell>
    <Cell><Data ss:Type="Number">2.6599635584992499E-3</Data></Cell>
    <Cell><Data ss:Type="Number">0</Data></Cell>
    <Cell><Data ss:Type="Number">0</Data></Cell>
    <Cell><Data ss:Type="Number">0</Data></Cell>
    <Cell><Data ss:Type="Number">0</Data></Cell>
    <Cell><Data ss:Type="Number">0</Data></Cell>
    <Cell><Data ss:Type="Number">0</Data></Cell>
    <Cell><Data ss:Type="Number">0</Data></Cell>
    <Cell><Data ss:Type="Number">0</Data></Cell>
    <Cell><Data ss:Type="Number">0</Data></Cell>
    <Cell><Data ss:Type="Number">0</Data></Cell>
    <Cell><Data ss:Type="Number">0</Data></Cell>
    <Cell><Data ss:Type="Number">0</Data></Cell>
    <Cell><Data ss:Type="Number">0</Data></Cell>
    <Cell><Data ss:Type="Number">0</Data></Cell>
    <Cell><Data ss:Type="Number">3.94321766561514E-3</Data></Cell>
    <Cell><Data ss:Type="Number">0</Data></Cell>
    <Cell><Data ss:Type="Number">0</Data></Cell>
    <Cell><Data ss:Type="Number">0</Data></Cell>
    <Cell><Data ss:Type="Number">0</Data></Cell>
    <Cell><Data ss:Type="Number">0</Data></Cell>
    <Cell><Data ss:Type="Number">6.1525209954778996E-3</Data></Cell>
    <Cell><Data ss:Type="Number">0</Data></Cell>
    <Cell><Data ss:Type="Number">0</Data></Cell>
    <Cell><Data ss:Type="Number">0</Data></Cell>
    <Cell><Data ss:Type="Number">0</Data></Cell>
    <Cell><Data ss:Type="Number">0</Data></Cell>
    <Cell><Data ss:Type="Number">0</Data></Cell>
    <Cell><Data ss:Type="Number">0</Data></Cell>
    <Cell><Data ss:Type="Number">0</Data></Cell>
    <Cell><Data ss:Type="Number">0</Data></Cell>
    <Cell><Data ss:Type="Number">0</Data></Cell>
    <Cell><Data ss:Type="Number">0</Data></Cell>
    <Cell><Data ss:Type="Number">0</Data></Cell>
    <Cell><Data ss:Type="Number">0</Data></Cell>
    <Cell><Data ss:Type="Number">0</Data></Cell>
    <Cell><Data ss:Type="Number">0</Data></Cell>
    <Cell><Data ss:Type="Number">0</Data></Cell>
    <Cell><Data ss:Type="Number">0</Data></Cell>
    <Cell><Data ss:Type="Number">0</Data></Cell>
    <Cell><Data ss:Type="Number">0</Data></Cell>
    <Cell><Data ss:Type="Number">0</Data></Cell>
    <Cell><Data ss:Type="Number">0</Data></Cell>
    <Cell><Data ss:Type="Number">0</Data></Cell>
    <Cell><Data ss:Type="Number">0</Data></Cell>
    <Cell><Data ss:Type="Number">0</Data></Cell>
    <Cell><Data ss:Type="Number">0</Data></Cell>
    <Cell><Data ss:Type="Number">0</Data></Cell>
    <Cell><Data ss:Type="Number">2.2150847269908101E-2</Data></Cell>
    <Cell><Data ss:Type="Number">0</Data></Cell>
    <Cell><Data ss:Type="Number">0</Data></Cell>
    <Cell><Data ss:Type="Number">0</Data></Cell>
    <Cell><Data ss:Type="Number">0</Data></Cell>
    <Cell><Data ss:Type="Number">0</Data></Cell>
    <Cell><Data ss:Type="Number">0</Data></Cell>
    <Cell><Data ss:Type="Number">0</Data></Cell>
    <Cell><Data ss:Type="Number">0</Data></Cell>
    <Cell><Data ss:Type="Number">0</Data></Cell>
    <Cell><Data ss:Type="Number">0</Data></Cell>
    <Cell><Data ss:Type="Number">0</Data></Cell>
    <Cell><Data ss:Type="Number">0</Data></Cell>
    <Cell><Data ss:Type="Number">0</Data></Cell>
    <Cell><Data ss:Type="Number">0</Data></Cell>
    <Cell><Data ss:Type="Number">0</Data></Cell>
    <Cell><Data ss:Type="Number">0</Data></Cell>
    <Cell><Data ss:Type="Number">0</Data></Cell>
    <Cell><Data ss:Type="Number">0</Data></Cell>
    <Cell><Data ss:Type="Number">0</Data></Cell>
    <Cell><Data ss:Type="Number">0</Data></Cell>
    <Cell><Data ss:Type="Number">0</Data></Cell>
    <Cell><Data ss:Type="Number">0</Data></Cell>
    <Cell><Data ss:Type="Number">0</Data></Cell>
    <Cell><Data ss:Type="Number">0</Data></Cell>
    <Cell><Data ss:Type="Number">0</Data></Cell>
    <Cell><Data ss:Type="Number">0</Data></Cell>
    <Cell><Data ss:Type="Number">0</Data></Cell>
    <Cell><Data ss:Type="Number">0</Data></Cell>
    <Cell><Data ss:Type="Number">0</Data></Cell>
    <Cell><Data ss:Type="Number">0</Data></Cell>
    <Cell><Data ss:Type="Number">0</Data></Cell>
    <Cell><Data ss:Type="Number">0</Data></Cell>
    <Cell><Data ss:Type="Number">0</Data></Cell>
    <Cell><Data ss:Type="Number">0</Data></Cell>
    <Cell><Data ss:Type="Number">0</Data></Cell>
    <Cell><Data ss:Type="Number">0</Data></Cell>
    <Cell><Data ss:Type="Number">0</Data></Cell>
    <Cell><Data ss:Type="Number">0</Data></Cell>
   </Row>
   <Row>
    <Cell><Data ss:Type="String">k__Bacteria;p__Actinobacteria;c__Acidimicrobiia;o__Acidimicrobiales;f__Iamiaceae;g__Iamia</Data></Cell>
    <Cell><Data ss:Type="Number">0</Data></Cell>
    <Cell><Data ss:Type="Number">0</Data></Cell>
    <Cell><Data ss:Type="Number">0</Data></Cell>
    <Cell><Data ss:Type="Number">0</Data></Cell>
    <Cell><Data ss:Type="Number">0</Data></Cell>
    <Cell><Data ss:Type="Number">0</Data></Cell>
    <Cell><Data ss:Type="Number">0</Data></Cell>
    <Cell><Data ss:Type="Number">0</Data></Cell>
    <Cell><Data ss:Type="Number">0</Data></Cell>
    <Cell><Data ss:Type="Number">0</Data></Cell>
    <Cell><Data ss:Type="Number">0</Data></Cell>
    <Cell><Data ss:Type="Number">0</Data></Cell>
    <Cell><Data ss:Type="Number">0</Data></Cell>
    <Cell><Data ss:Type="Number">0</Data></Cell>
    <Cell><Data ss:Type="Number">0</Data></Cell>
    <Cell><Data ss:Type="Number">0</Data></Cell>
    <Cell><Data ss:Type="Number">0</Data></Cell>
    <Cell><Data ss:Type="Number">0</Data></Cell>
    <Cell><Data ss:Type="Number">0</Data></Cell>
    <Cell><Data ss:Type="Number">0</Data></Cell>
    <Cell><Data ss:Type="Number">0</Data></Cell>
    <Cell><Data ss:Type="Number">0</Data></Cell>
    <Cell><Data ss:Type="Number">0</Data></Cell>
    <Cell><Data ss:Type="Number">0</Data></Cell>
    <Cell><Data ss:Type="Number">0</Data></Cell>
    <Cell><Data ss:Type="Number">0</Data></Cell>
    <Cell><Data ss:Type="Number">0</Data></Cell>
    <Cell><Data ss:Type="Number">0</Data></Cell>
    <Cell><Data ss:Type="Number">0</Data></Cell>
    <Cell><Data ss:Type="Number">0</Data></Cell>
    <Cell><Data ss:Type="Number">0</Data></Cell>
    <Cell><Data ss:Type="Number">0</Data></Cell>
    <Cell><Data ss:Type="Number">0</Data></Cell>
    <Cell><Data ss:Type="Number">0</Data></Cell>
    <Cell><Data ss:Type="Number">0</Data></Cell>
    <Cell><Data ss:Type="Number">0</Data></Cell>
    <Cell><Data ss:Type="Number">0</Data></Cell>
    <Cell><Data ss:Type="Number">0</Data></Cell>
    <Cell><Data ss:Type="Number">0</Data></Cell>
    <Cell><Data ss:Type="Number">0</Data></Cell>
    <Cell><Data ss:Type="Number">0</Data></Cell>
    <Cell><Data ss:Type="Number">0</Data></Cell>
    <Cell><Data ss:Type="Number">0</Data></Cell>
    <Cell><Data ss:Type="Number">0</Data></Cell>
    <Cell><Data ss:Type="Number">0</Data></Cell>
    <Cell><Data ss:Type="Number">0</Data></Cell>
    <Cell><Data ss:Type="Number">0</Data></Cell>
    <Cell><Data ss:Type="Number">0</Data></Cell>
    <Cell><Data ss:Type="Number">0</Data></Cell>
    <Cell><Data ss:Type="Number">0</Data></Cell>
    <Cell><Data ss:Type="Number">0</Data></Cell>
    <Cell><Data ss:Type="Number">0</Data></Cell>
    <Cell><Data ss:Type="Number">0</Data></Cell>
    <Cell><Data ss:Type="Number">0</Data></Cell>
    <Cell><Data ss:Type="Number">0</Data></Cell>
    <Cell><Data ss:Type="Number">0</Data></Cell>
    <Cell><Data ss:Type="Number">0</Data></Cell>
    <Cell><Data ss:Type="Number">0</Data></Cell>
    <Cell><Data ss:Type="Number">0</Data></Cell>
    <Cell><Data ss:Type="Number">0</Data></Cell>
    <Cell><Data ss:Type="Number">0</Data></Cell>
    <Cell><Data ss:Type="Number">0</Data></Cell>
    <Cell><Data ss:Type="Number">0</Data></Cell>
    <Cell><Data ss:Type="Number">0</Data></Cell>
    <Cell><Data ss:Type="Number">0</Data></Cell>
    <Cell><Data ss:Type="Number">0</Data></Cell>
    <Cell><Data ss:Type="Number">0</Data></Cell>
    <Cell><Data ss:Type="Number">0</Data></Cell>
    <Cell><Data ss:Type="Number">0</Data></Cell>
    <Cell><Data ss:Type="Number">0</Data></Cell>
    <Cell><Data ss:Type="Number">0</Data></Cell>
    <Cell><Data ss:Type="Number">0</Data></Cell>
    <Cell><Data ss:Type="Number">0</Data></Cell>
    <Cell><Data ss:Type="Number">0</Data></Cell>
    <Cell><Data ss:Type="Number">0</Data></Cell>
    <Cell><Data ss:Type="Number">0</Data></Cell>
    <Cell><Data ss:Type="Number">0</Data></Cell>
    <Cell><Data ss:Type="Number">0</Data></Cell>
    <Cell><Data ss:Type="Number">0</Data></Cell>
    <Cell><Data ss:Type="Number">0</Data></Cell>
    <Cell><Data ss:Type="Number">0</Data></Cell>
    <Cell><Data ss:Type="Number">0</Data></Cell>
    <Cell><Data ss:Type="Number">0</Data></Cell>
    <Cell><Data ss:Type="Number">0</Data></Cell>
    <Cell><Data ss:Type="Number">0</Data></Cell>
    <Cell><Data ss:Type="Number">0</Data></Cell>
    <Cell><Data ss:Type="Number">0</Data></Cell>
    <Cell><Data ss:Type="Number">0</Data></Cell>
    <Cell><Data ss:Type="Number">0</Data></Cell>
    <Cell><Data ss:Type="Number">0</Data></Cell>
    <Cell><Data ss:Type="Number">0</Data></Cell>
    <Cell><Data ss:Type="Number">0</Data></Cell>
    <Cell><Data ss:Type="Number">0</Data></Cell>
    <Cell><Data ss:Type="Number">0</Data></Cell>
    <Cell><Data ss:Type="Number">0</Data></Cell>
    <Cell><Data ss:Type="Number">0</Data></Cell>
    <Cell><Data ss:Type="Number">0</Data></Cell>
    <Cell><Data ss:Type="Number">0</Data></Cell>
    <Cell><Data ss:Type="Number">0</Data></Cell>
    <Cell><Data ss:Type="Number">0</Data></Cell>
    <Cell><Data ss:Type="Number">0</Data></Cell>
    <Cell><Data ss:Type="Number">0</Data></Cell>
    <Cell><Data ss:Type="Number">0</Data></Cell>
    <Cell><Data ss:Type="Number">0</Data></Cell>
    <Cell><Data ss:Type="Number">0</Data></Cell>
    <Cell><Data ss:Type="Number">0</Data></Cell>
    <Cell><Data ss:Type="Number">0</Data></Cell>
    <Cell><Data ss:Type="Number">0</Data></Cell>
    <Cell><Data ss:Type="Number">0</Data></Cell>
    <Cell><Data ss:Type="Number">0</Data></Cell>
    <Cell><Data ss:Type="Number">0</Data></Cell>
    <Cell><Data ss:Type="Number">0</Data></Cell>
    <Cell><Data ss:Type="Number">4.0181620926588203E-3</Data></Cell>
    <Cell><Data ss:Type="Number">0</Data></Cell>
    <Cell><Data ss:Type="Number">0</Data></Cell>
    <Cell><Data ss:Type="Number">0</Data></Cell>
    <Cell><Data ss:Type="Number">0</Data></Cell>
    <Cell><Data ss:Type="Number">0</Data></Cell>
    <Cell><Data ss:Type="Number">0</Data></Cell>
    <Cell><Data ss:Type="Number">0</Data></Cell>
    <Cell><Data ss:Type="Number">0</Data></Cell>
    <Cell><Data ss:Type="Number">0</Data></Cell>
    <Cell><Data ss:Type="Number">0</Data></Cell>
    <Cell><Data ss:Type="Number">0</Data></Cell>
    <Cell><Data ss:Type="Number">0</Data></Cell>
   </Row>
   <Row>
    <Cell><Data ss:Type="String">k__Bacteria;p__Actinobacteria;c__Acidimicrobiia;o__Acidimicrobiales;f__Microthrixaceae;g__</Data></Cell>
    <Cell><Data ss:Type="Number">0</Data></Cell>
    <Cell><Data ss:Type="Number">0</Data></Cell>
    <Cell><Data ss:Type="Number">0</Data></Cell>
    <Cell><Data ss:Type="Number">8.8765275024410492E-3</Data></Cell>
    <Cell><Data ss:Type="Number">0</Data></Cell>
    <Cell><Data ss:Type="Number">0</Data></Cell>
    <Cell><Data ss:Type="Number">5.0570604993004399E-3</Data></Cell>
    <Cell><Data ss:Type="Number">4.6806618455849701E-3</Data></Cell>
    <Cell><Data ss:Type="Number">0</Data></Cell>
    <Cell><Data ss:Type="Number">0</Data></Cell>
    <Cell><Data ss:Type="Number">0</Data></Cell>
    <Cell><Data ss:Type="Number">0</Data></Cell>
    <Cell><Data ss:Type="Number">0</Data></Cell>
    <Cell><Data ss:Type="Number">3.39097999321804E-2</Data></Cell>
    <Cell><Data ss:Type="Number">0</Data></Cell>
    <Cell><Data ss:Type="Number">0</Data></Cell>
    <Cell><Data ss:Type="Number">0</Data></Cell>
    <Cell><Data ss:Type="Number">0</Data></Cell>
    <Cell><Data ss:Type="Number">0</Data></Cell>
    <Cell><Data ss:Type="Number">0</Data></Cell>
    <Cell><Data ss:Type="Number">0</Data></Cell>
    <Cell><Data ss:Type="Number">0</Data></Cell>
    <Cell><Data ss:Type="Number">0</Data></Cell>
    <Cell><Data ss:Type="Number">0</Data></Cell>
    <Cell><Data ss:Type="Number">0</Data></Cell>
    <Cell><Data ss:Type="Number">0</Data></Cell>
    <Cell><Data ss:Type="Number">0</Data></Cell>
    <Cell><Data ss:Type="Number">0</Data></Cell>
    <Cell><Data ss:Type="Number">0</Data></Cell>
    <Cell><Data ss:Type="Number">0</Data></Cell>
    <Cell><Data ss:Type="Number">0</Data></Cell>
    <Cell><Data ss:Type="Number">0</Data></Cell>
    <Cell><Data ss:Type="Number">0</Data></Cell>
    <Cell><Data ss:Type="Number">0</Data></Cell>
    <Cell><Data ss:Type="Number">0</Data></Cell>
    <Cell><Data ss:Type="Number">0</Data></Cell>
    <Cell><Data ss:Type="Number">0</Data></Cell>
    <Cell><Data ss:Type="Number">0</Data></Cell>
    <Cell><Data ss:Type="Number">0</Data></Cell>
    <Cell><Data ss:Type="Number">0</Data></Cell>
    <Cell><Data ss:Type="Number">0</Data></Cell>
    <Cell><Data ss:Type="Number">0</Data></Cell>
    <Cell><Data ss:Type="Number">0</Data></Cell>
    <Cell><Data ss:Type="Number">0</Data></Cell>
    <Cell><Data ss:Type="Number">0</Data></Cell>
    <Cell><Data ss:Type="Number">0</Data></Cell>
    <Cell><Data ss:Type="Number">0</Data></Cell>
    <Cell><Data ss:Type="Number">0</Data></Cell>
    <Cell><Data ss:Type="Number">0</Data></Cell>
    <Cell><Data ss:Type="Number">0</Data></Cell>
    <Cell><Data ss:Type="Number">0</Data></Cell>
    <Cell><Data ss:Type="Number">0</Data></Cell>
    <Cell><Data ss:Type="Number">0</Data></Cell>
    <Cell><Data ss:Type="Number">0</Data></Cell>
    <Cell><Data ss:Type="Number">0</Data></Cell>
    <Cell><Data ss:Type="Number">0</Data></Cell>
    <Cell><Data ss:Type="Number">0</Data></Cell>
    <Cell><Data ss:Type="Number">0</Data></Cell>
    <Cell><Data ss:Type="Number">0</Data></Cell>
    <Cell><Data ss:Type="Number">0</Data></Cell>
    <Cell><Data ss:Type="Number">0</Data></Cell>
    <Cell><Data ss:Type="Number">0</Data></Cell>
    <Cell><Data ss:Type="Number">0</Data></Cell>
    <Cell><Data ss:Type="Number">0</Data></Cell>
    <Cell><Data ss:Type="Number">0</Data></Cell>
    <Cell><Data ss:Type="Number">0</Data></Cell>
    <Cell><Data ss:Type="Number">0</Data></Cell>
    <Cell><Data ss:Type="Number">0</Data></Cell>
    <Cell><Data ss:Type="Number">0</Data></Cell>
    <Cell><Data ss:Type="Number">0</Data></Cell>
    <Cell><Data ss:Type="Number">0</Data></Cell>
    <Cell><Data ss:Type="Number">0</Data></Cell>
    <Cell><Data ss:Type="Number">0</Data></Cell>
    <Cell><Data ss:Type="Number">4.8108147114713897E-3</Data></Cell>
    <Cell><Data ss:Type="Number">0</Data></Cell>
    <Cell><Data ss:Type="Number">4.8086170417388002E-3</Data></Cell>
    <Cell><Data ss:Type="Number">0</Data></Cell>
    <Cell><Data ss:Type="Number">0</Data></Cell>
    <Cell><Data ss:Type="Number">0</Data></Cell>
    <Cell><Data ss:Type="Number">3.7389467387037101E-3</Data></Cell>
    <Cell><Data ss:Type="Number">0</Data></Cell>
    <Cell><Data ss:Type="Number">0</Data></Cell>
    <Cell><Data ss:Type="Number">0</Data></Cell>
    <Cell><Data ss:Type="Number">0</Data></Cell>
    <Cell><Data ss:Type="Number">0</Data></Cell>
    <Cell><Data ss:Type="Number">0</Data></Cell>
    <Cell><Data ss:Type="Number">0</Data></Cell>
    <Cell><Data ss:Type="Number">0</Data></Cell>
    <Cell><Data ss:Type="Number">0</Data></Cell>
    <Cell><Data ss:Type="Number">0</Data></Cell>
    <Cell><Data ss:Type="Number">0</Data></Cell>
    <Cell><Data ss:Type="Number">0</Data></Cell>
    <Cell><Data ss:Type="Number">0</Data></Cell>
    <Cell><Data ss:Type="Number">0</Data></Cell>
    <Cell><Data ss:Type="Number">0</Data></Cell>
    <Cell><Data ss:Type="Number">0</Data></Cell>
    <Cell><Data ss:Type="Number">0</Data></Cell>
    <Cell><Data ss:Type="Number">0</Data></Cell>
    <Cell><Data ss:Type="Number">0</Data></Cell>
    <Cell><Data ss:Type="Number">0</Data></Cell>
    <Cell><Data ss:Type="Number">0</Data></Cell>
    <Cell><Data ss:Type="Number">0</Data></Cell>
    <Cell><Data ss:Type="Number">0</Data></Cell>
    <Cell><Data ss:Type="Number">0</Data></Cell>
    <Cell><Data ss:Type="Number">0</Data></Cell>
    <Cell><Data ss:Type="Number">4.4869206263741203E-3</Data></Cell>
    <Cell><Data ss:Type="Number">0</Data></Cell>
    <Cell><Data ss:Type="Number">0</Data></Cell>
    <Cell><Data ss:Type="Number">0</Data></Cell>
    <Cell><Data ss:Type="Number">0</Data></Cell>
    <Cell><Data ss:Type="Number">0</Data></Cell>
    <Cell><Data ss:Type="Number">0</Data></Cell>
    <Cell><Data ss:Type="Number">0</Data></Cell>
    <Cell><Data ss:Type="Number">0</Data></Cell>
    <Cell><Data ss:Type="Number">0</Data></Cell>
    <Cell><Data ss:Type="Number">0</Data></Cell>
    <Cell><Data ss:Type="Number">0</Data></Cell>
    <Cell><Data ss:Type="Number">0</Data></Cell>
    <Cell><Data ss:Type="Number">0</Data></Cell>
    <Cell><Data ss:Type="Number">0</Data></Cell>
    <Cell><Data ss:Type="Number">0</Data></Cell>
    <Cell><Data ss:Type="Number">0</Data></Cell>
    <Cell><Data ss:Type="Number">0</Data></Cell>
    <Cell><Data ss:Type="Number">3.5967988490243699E-3</Data></Cell>
    <Cell><Data ss:Type="Number">0</Data></Cell>
   </Row>
   <Row>
    <Cell><Data ss:Type="String">k__Bacteria;p__Actinobacteria;c__Actinobacteria;o__Actinomycetales;__;__</Data></Cell>
    <Cell><Data ss:Type="Number">0</Data></Cell>
    <Cell><Data ss:Type="Number">0</Data></Cell>
    <Cell><Data ss:Type="Number">0</Data></Cell>
    <Cell><Data ss:Type="Number">0</Data></Cell>
    <Cell><Data ss:Type="Number">0</Data></Cell>
    <Cell><Data ss:Type="Number">0</Data></Cell>
    <Cell><Data ss:Type="Number">0</Data></Cell>
    <Cell><Data ss:Type="Number">0</Data></Cell>
    <Cell><Data ss:Type="Number">0</Data></Cell>
    <Cell><Data ss:Type="Number">0</Data></Cell>
    <Cell><Data ss:Type="Number">0</Data></Cell>
    <Cell><Data ss:Type="Number">0</Data></Cell>
    <Cell><Data ss:Type="Number">0</Data></Cell>
    <Cell><Data ss:Type="Number">0</Data></Cell>
    <Cell><Data ss:Type="Number">0</Data></Cell>
    <Cell><Data ss:Type="Number">0</Data></Cell>
    <Cell><Data ss:Type="Number">0</Data></Cell>
    <Cell><Data ss:Type="Number">0</Data></Cell>
    <Cell><Data ss:Type="Number">0</Data></Cell>
    <Cell><Data ss:Type="Number">0</Data></Cell>
    <Cell><Data ss:Type="Number">0</Data></Cell>
    <Cell><Data ss:Type="Number">0</Data></Cell>
    <Cell><Data ss:Type="Number">0</Data></Cell>
    <Cell><Data ss:Type="Number">0</Data></Cell>
    <Cell><Data ss:Type="Number">0</Data></Cell>
    <Cell><Data ss:Type="Number">0</Data></Cell>
    <Cell><Data ss:Type="Number">0</Data></Cell>
    <Cell><Data ss:Type="Number">0</Data></Cell>
    <Cell><Data ss:Type="Number">0</Data></Cell>
    <Cell><Data ss:Type="Number">0</Data></Cell>
    <Cell><Data ss:Type="Number">0</Data></Cell>
    <Cell><Data ss:Type="Number">0</Data></Cell>
    <Cell><Data ss:Type="Number">0</Data></Cell>
    <Cell><Data ss:Type="Number">0</Data></Cell>
    <Cell><Data ss:Type="Number">0</Data></Cell>
    <Cell><Data ss:Type="Number">0</Data></Cell>
    <Cell><Data ss:Type="Number">0</Data></Cell>
    <Cell><Data ss:Type="Number">0</Data></Cell>
    <Cell><Data ss:Type="Number">0</Data></Cell>
    <Cell><Data ss:Type="Number">0</Data></Cell>
    <Cell><Data ss:Type="Number">0</Data></Cell>
    <Cell><Data ss:Type="Number">0</Data></Cell>
    <Cell><Data ss:Type="Number">0</Data></Cell>
    <Cell><Data ss:Type="Number">0</Data></Cell>
    <Cell><Data ss:Type="Number">0</Data></Cell>
    <Cell><Data ss:Type="Number">0</Data></Cell>
    <Cell><Data ss:Type="Number">0</Data></Cell>
    <Cell><Data ss:Type="Number">9.7761266986020091E-3</Data></Cell>
    <Cell><Data ss:Type="Number">0</Data></Cell>
    <Cell><Data ss:Type="Number">0</Data></Cell>
    <Cell><Data ss:Type="Number">0</Data></Cell>
    <Cell><Data ss:Type="Number">0</Data></Cell>
    <Cell><Data ss:Type="Number">0</Data></Cell>
    <Cell><Data ss:Type="Number">0</Data></Cell>
    <Cell><Data ss:Type="Number">0</Data></Cell>
    <Cell><Data ss:Type="Number">0</Data></Cell>
    <Cell><Data ss:Type="Number">0</Data></Cell>
    <Cell><Data ss:Type="Number">0</Data></Cell>
    <Cell><Data ss:Type="Number">0</Data></Cell>
    <Cell><Data ss:Type="Number">0</Data></Cell>
    <Cell><Data ss:Type="Number">0</Data></Cell>
    <Cell><Data ss:Type="Number">0</Data></Cell>
    <Cell><Data ss:Type="Number">0</Data></Cell>
    <Cell><Data ss:Type="Number">0</Data></Cell>
    <Cell><Data ss:Type="Number">0</Data></Cell>
    <Cell><Data ss:Type="Number">0</Data></Cell>
    <Cell><Data ss:Type="Number">0</Data></Cell>
    <Cell><Data ss:Type="Number">0</Data></Cell>
    <Cell><Data ss:Type="Number">0</Data></Cell>
    <Cell><Data ss:Type="Number">0</Data></Cell>
    <Cell><Data ss:Type="Number">0</Data></Cell>
    <Cell><Data ss:Type="Number">0</Data></Cell>
    <Cell><Data ss:Type="Number">3.13902752927143E-3</Data></Cell>
    <Cell><Data ss:Type="Number">0</Data></Cell>
    <Cell><Data ss:Type="Number">0</Data></Cell>
    <Cell><Data ss:Type="Number">0</Data></Cell>
    <Cell><Data ss:Type="Number">0</Data></Cell>
    <Cell><Data ss:Type="Number">0</Data></Cell>
    <Cell><Data ss:Type="Number">0</Data></Cell>
    <Cell><Data ss:Type="Number">0</Data></Cell>
    <Cell><Data ss:Type="Number">0</Data></Cell>
    <Cell><Data ss:Type="Number">0</Data></Cell>
    <Cell><Data ss:Type="Number">0</Data></Cell>
    <Cell><Data ss:Type="Number">0</Data></Cell>
    <Cell><Data ss:Type="Number">0</Data></Cell>
    <Cell><Data ss:Type="Number">0</Data></Cell>
    <Cell><Data ss:Type="Number">0</Data></Cell>
    <Cell><Data ss:Type="Number">0</Data></Cell>
    <Cell><Data ss:Type="Number">0</Data></Cell>
    <Cell><Data ss:Type="Number">0</Data></Cell>
    <Cell><Data ss:Type="Number">0</Data></Cell>
    <Cell><Data ss:Type="Number">0</Data></Cell>
    <Cell><Data ss:Type="Number">0</Data></Cell>
    <Cell><Data ss:Type="Number">0</Data></Cell>
    <Cell><Data ss:Type="Number">0</Data></Cell>
    <Cell><Data ss:Type="Number">0</Data></Cell>
    <Cell><Data ss:Type="Number">0</Data></Cell>
    <Cell><Data ss:Type="Number">0</Data></Cell>
    <Cell><Data ss:Type="Number">0</Data></Cell>
    <Cell><Data ss:Type="Number">0</Data></Cell>
    <Cell><Data ss:Type="Number">3.5197015293103101E-3</Data></Cell>
    <Cell><Data ss:Type="Number">0</Data></Cell>
    <Cell><Data ss:Type="Number">0</Data></Cell>
    <Cell><Data ss:Type="Number">0</Data></Cell>
    <Cell><Data ss:Type="Number">0</Data></Cell>
    <Cell><Data ss:Type="Number">0</Data></Cell>
    <Cell><Data ss:Type="Number">0</Data></Cell>
    <Cell><Data ss:Type="Number">0</Data></Cell>
    <Cell><Data ss:Type="Number">0</Data></Cell>
    <Cell><Data ss:Type="Number">0</Data></Cell>
    <Cell><Data ss:Type="Number">0</Data></Cell>
    <Cell><Data ss:Type="Number">0</Data></Cell>
    <Cell><Data ss:Type="Number">0</Data></Cell>
    <Cell><Data ss:Type="Number">0</Data></Cell>
    <Cell><Data ss:Type="Number">0</Data></Cell>
    <Cell><Data ss:Type="Number">0</Data></Cell>
    <Cell><Data ss:Type="Number">0</Data></Cell>
    <Cell><Data ss:Type="Number">0</Data></Cell>
    <Cell><Data ss:Type="Number">0</Data></Cell>
    <Cell><Data ss:Type="Number">0</Data></Cell>
    <Cell><Data ss:Type="Number">0</Data></Cell>
    <Cell><Data ss:Type="Number">0</Data></Cell>
    <Cell><Data ss:Type="Number">0</Data></Cell>
    <Cell><Data ss:Type="Number">0</Data></Cell>
    <Cell><Data ss:Type="Number">0</Data></Cell>
   </Row>
   <Row>
    <Cell><Data ss:Type="String">k__Bacteria;p__Actinobacteria;c__Actinobacteria;o__Actinomycetales;f__;g__</Data></Cell>
    <Cell><Data ss:Type="Number">0</Data></Cell>
    <Cell><Data ss:Type="Number">0</Data></Cell>
    <Cell><Data ss:Type="Number">0</Data></Cell>
    <Cell><Data ss:Type="Number">0</Data></Cell>
    <Cell><Data ss:Type="Number">0</Data></Cell>
    <Cell><Data ss:Type="Number">0</Data></Cell>
    <Cell><Data ss:Type="Number">0</Data></Cell>
    <Cell><Data ss:Type="Number">0</Data></Cell>
    <Cell><Data ss:Type="Number">0</Data></Cell>
    <Cell><Data ss:Type="Number">0</Data></Cell>
    <Cell><Data ss:Type="Number">0</Data></Cell>
    <Cell><Data ss:Type="Number">0</Data></Cell>
    <Cell><Data ss:Type="Number">0</Data></Cell>
    <Cell><Data ss:Type="Number">0</Data></Cell>
    <Cell><Data ss:Type="Number">0</Data></Cell>
    <Cell><Data ss:Type="Number">0</Data></Cell>
    <Cell><Data ss:Type="Number">0</Data></Cell>
    <Cell><Data ss:Type="Number">0</Data></Cell>
    <Cell><Data ss:Type="Number">0</Data></Cell>
    <Cell><Data ss:Type="Number">0</Data></Cell>
    <Cell><Data ss:Type="Number">0</Data></Cell>
    <Cell><Data ss:Type="Number">0</Data></Cell>
    <Cell><Data ss:Type="Number">0</Data></Cell>
    <Cell><Data ss:Type="Number">0</Data></Cell>
    <Cell><Data ss:Type="Number">0</Data></Cell>
    <Cell><Data ss:Type="Number">0</Data></Cell>
    <Cell><Data ss:Type="Number">0</Data></Cell>
    <Cell><Data ss:Type="Number">0</Data></Cell>
    <Cell><Data ss:Type="Number">0</Data></Cell>
    <Cell><Data ss:Type="Number">0</Data></Cell>
    <Cell><Data ss:Type="Number">0</Data></Cell>
    <Cell><Data ss:Type="Number">0</Data></Cell>
    <Cell><Data ss:Type="Number">0</Data></Cell>
    <Cell><Data ss:Type="Number">0</Data></Cell>
    <Cell><Data ss:Type="Number">0</Data></Cell>
    <Cell><Data ss:Type="Number">0</Data></Cell>
    <Cell><Data ss:Type="Number">0</Data></Cell>
    <Cell><Data ss:Type="Number">0</Data></Cell>
    <Cell><Data ss:Type="Number">0</Data></Cell>
    <Cell><Data ss:Type="Number">0</Data></Cell>
    <Cell><Data ss:Type="Number">0</Data></Cell>
    <Cell><Data ss:Type="Number">0</Data></Cell>
    <Cell><Data ss:Type="Number">0</Data></Cell>
    <Cell><Data ss:Type="Number">0</Data></Cell>
    <Cell><Data ss:Type="Number">0</Data></Cell>
    <Cell><Data ss:Type="Number">0</Data></Cell>
    <Cell><Data ss:Type="Number">0</Data></Cell>
    <Cell><Data ss:Type="Number">0</Data></Cell>
    <Cell><Data ss:Type="Number">0</Data></Cell>
    <Cell><Data ss:Type="Number">0</Data></Cell>
    <Cell><Data ss:Type="Number">0</Data></Cell>
    <Cell><Data ss:Type="Number">0</Data></Cell>
    <Cell><Data ss:Type="Number">0</Data></Cell>
    <Cell><Data ss:Type="Number">0</Data></Cell>
    <Cell><Data ss:Type="Number">0</Data></Cell>
    <Cell><Data ss:Type="Number">0</Data></Cell>
    <Cell><Data ss:Type="Number">0</Data></Cell>
    <Cell><Data ss:Type="Number">0</Data></Cell>
    <Cell><Data ss:Type="Number">0</Data></Cell>
    <Cell><Data ss:Type="Number">0</Data></Cell>
    <Cell><Data ss:Type="Number">0</Data></Cell>
    <Cell><Data ss:Type="Number">0</Data></Cell>
    <Cell><Data ss:Type="Number">0</Data></Cell>
    <Cell><Data ss:Type="Number">0</Data></Cell>
    <Cell><Data ss:Type="Number">0</Data></Cell>
    <Cell><Data ss:Type="Number">0</Data></Cell>
    <Cell><Data ss:Type="Number">0</Data></Cell>
    <Cell><Data ss:Type="Number">0</Data></Cell>
    <Cell><Data ss:Type="Number">0</Data></Cell>
    <Cell><Data ss:Type="Number">0</Data></Cell>
    <Cell><Data ss:Type="Number">0</Data></Cell>
    <Cell><Data ss:Type="Number">0</Data></Cell>
    <Cell><Data ss:Type="Number">0</Data></Cell>
    <Cell><Data ss:Type="Number">0</Data></Cell>
    <Cell><Data ss:Type="Number">3.2827246614690201E-3</Data></Cell>
    <Cell><Data ss:Type="Number">0</Data></Cell>
    <Cell><Data ss:Type="Number">0</Data></Cell>
    <Cell><Data ss:Type="Number">0</Data></Cell>
    <Cell><Data ss:Type="Number">0</Data></Cell>
    <Cell><Data ss:Type="Number">0</Data></Cell>
    <Cell><Data ss:Type="Number">0</Data></Cell>
    <Cell><Data ss:Type="Number">0</Data></Cell>
    <Cell><Data ss:Type="Number">0</Data></Cell>
    <Cell><Data ss:Type="Number">0</Data></Cell>
    <Cell><Data ss:Type="Number">0</Data></Cell>
    <Cell><Data ss:Type="Number">0</Data></Cell>
    <Cell><Data ss:Type="Number">0</Data></Cell>
    <Cell><Data ss:Type="Number">0</Data></Cell>
    <Cell><Data ss:Type="Number">3.5460364177940101E-3</Data></Cell>
    <Cell><Data ss:Type="Number">0</Data></Cell>
    <Cell><Data ss:Type="Number">0</Data></Cell>
    <Cell><Data ss:Type="Number">0</Data></Cell>
    <Cell><Data ss:Type="Number">0</Data></Cell>
    <Cell><Data ss:Type="Number">0</Data></Cell>
    <Cell><Data ss:Type="Number">0</Data></Cell>
    <Cell><Data ss:Type="Number">0</Data></Cell>
    <Cell><Data ss:Type="Number">0</Data></Cell>
    <Cell><Data ss:Type="Number">0</Data></Cell>
    <Cell><Data ss:Type="Number">0</Data></Cell>
    <Cell><Data ss:Type="Number">0</Data></Cell>
    <Cell><Data ss:Type="Number">0</Data></Cell>
    <Cell><Data ss:Type="Number">0</Data></Cell>
    <Cell><Data ss:Type="Number">0</Data></Cell>
    <Cell><Data ss:Type="Number">0</Data></Cell>
    <Cell><Data ss:Type="Number">0</Data></Cell>
    <Cell><Data ss:Type="Number">0</Data></Cell>
    <Cell><Data ss:Type="Number">0</Data></Cell>
    <Cell><Data ss:Type="Number">0</Data></Cell>
    <Cell><Data ss:Type="Number">0</Data></Cell>
    <Cell><Data ss:Type="Number">0</Data></Cell>
    <Cell><Data ss:Type="Number">0</Data></Cell>
    <Cell><Data ss:Type="Number">0</Data></Cell>
    <Cell><Data ss:Type="Number">0</Data></Cell>
    <Cell><Data ss:Type="Number">0</Data></Cell>
    <Cell><Data ss:Type="Number">0</Data></Cell>
    <Cell><Data ss:Type="Number">0</Data></Cell>
    <Cell><Data ss:Type="Number">0</Data></Cell>
    <Cell><Data ss:Type="Number">0</Data></Cell>
    <Cell><Data ss:Type="Number">0</Data></Cell>
    <Cell><Data ss:Type="Number">0</Data></Cell>
    <Cell><Data ss:Type="Number">0</Data></Cell>
    <Cell><Data ss:Type="Number">0</Data></Cell>
    <Cell><Data ss:Type="Number">0</Data></Cell>
    <Cell><Data ss:Type="Number">3.5967988490243699E-3</Data></Cell>
    <Cell><Data ss:Type="Number">0</Data></Cell>
   </Row>
   <Row>
    <Cell><Data ss:Type="String">k__Bacteria;p__Actinobacteria;c__Actinobacteria;o__Actinomycetales;f__Actinomycetaceae;g__Actinomyces</Data></Cell>
    <Cell><Data ss:Type="Number">0</Data></Cell>
    <Cell><Data ss:Type="Number">0</Data></Cell>
    <Cell><Data ss:Type="Number">0</Data></Cell>
    <Cell><Data ss:Type="Number">1.18353700032547E-2</Data></Cell>
    <Cell><Data ss:Type="Number">0</Data></Cell>
    <Cell><Data ss:Type="Number">0</Data></Cell>
    <Cell><Data ss:Type="Number">0</Data></Cell>
    <Cell><Data ss:Type="Number">0</Data></Cell>
    <Cell><Data ss:Type="Number">0</Data></Cell>
    <Cell><Data ss:Type="Number">0</Data></Cell>
    <Cell><Data ss:Type="Number">0</Data></Cell>
    <Cell><Data ss:Type="Number">0</Data></Cell>
    <Cell><Data ss:Type="Number">0</Data></Cell>
    <Cell><Data ss:Type="Number">0</Data></Cell>
    <Cell><Data ss:Type="Number">0</Data></Cell>
    <Cell><Data ss:Type="Number">3.7720903038418701E-3</Data></Cell>
    <Cell><Data ss:Type="Number">0</Data></Cell>
    <Cell><Data ss:Type="Number">5.5382229688567298E-3</Data></Cell>
    <Cell><Data ss:Type="Number">0</Data></Cell>
    <Cell><Data ss:Type="Number">5.30532123720091E-3</Data></Cell>
    <Cell><Data ss:Type="Number">0</Data></Cell>
    <Cell><Data ss:Type="Number">0</Data></Cell>
    <Cell><Data ss:Type="Number">0</Data></Cell>
    <Cell><Data ss:Type="Number">0</Data></Cell>
    <Cell><Data ss:Type="Number">0</Data></Cell>
    <Cell><Data ss:Type="Number">0</Data></Cell>
    <Cell><Data ss:Type="Number">0</Data></Cell>
    <Cell><Data ss:Type="Number">0</Data></Cell>
    <Cell><Data ss:Type="Number">0</Data></Cell>
    <Cell><Data ss:Type="Number">0</Data></Cell>
    <Cell><Data ss:Type="Number">0</Data></Cell>
    <Cell><Data ss:Type="Number">0</Data></Cell>
    <Cell><Data ss:Type="Number">0</Data></Cell>
    <Cell><Data ss:Type="Number">0</Data></Cell>
    <Cell><Data ss:Type="Number">0</Data></Cell>
    <Cell><Data ss:Type="Number">4.3410314290675501E-3</Data></Cell>
    <Cell><Data ss:Type="Number">0</Data></Cell>
    <Cell><Data ss:Type="Number">0</Data></Cell>
    <Cell><Data ss:Type="Number">0</Data></Cell>
    <Cell><Data ss:Type="Number">1.28008192524322E-2</Data></Cell>
    <Cell><Data ss:Type="Number">0</Data></Cell>
    <Cell><Data ss:Type="Number">0</Data></Cell>
    <Cell><Data ss:Type="Number">0</Data></Cell>
    <Cell><Data ss:Type="Number">0</Data></Cell>
    <Cell><Data ss:Type="Number">0</Data></Cell>
    <Cell><Data ss:Type="Number">6.5785145714097803E-3</Data></Cell>
    <Cell><Data ss:Type="Number">0</Data></Cell>
    <Cell><Data ss:Type="Number">9.7761266986020091E-3</Data></Cell>
    <Cell><Data ss:Type="Number">0</Data></Cell>
    <Cell><Data ss:Type="Number">0</Data></Cell>
    <Cell><Data ss:Type="Number">0</Data></Cell>
    <Cell><Data ss:Type="Number">0</Data></Cell>
    <Cell><Data ss:Type="Number">4.47067238912732E-3</Data></Cell>
    <Cell><Data ss:Type="Number">0</Data></Cell>
    <Cell><Data ss:Type="Number">0</Data></Cell>
    <Cell><Data ss:Type="Number">0</Data></Cell>
    <Cell><Data ss:Type="Number">0</Data></Cell>
    <Cell><Data ss:Type="Number">0</Data></Cell>
    <Cell><Data ss:Type="Number">0</Data></Cell>
    <Cell><Data ss:Type="Number">0</Data></Cell>
    <Cell><Data ss:Type="Number">0</Data></Cell>
    <Cell><Data ss:Type="Number">1.8094634940740099E-2</Data></Cell>
    <Cell><Data ss:Type="Number">0</Data></Cell>
    <Cell><Data ss:Type="Number">0</Data></Cell>
    <Cell><Data ss:Type="Number">0</Data></Cell>
    <Cell><Data ss:Type="Number">3.1665109798768199E-3</Data></Cell>
    <Cell><Data ss:Type="Number">0</Data></Cell>
    <Cell><Data ss:Type="Number">0</Data></Cell>
    <Cell><Data ss:Type="Number">0</Data></Cell>
    <Cell><Data ss:Type="Number">0</Data></Cell>
    <Cell><Data ss:Type="Number">0</Data></Cell>
    <Cell><Data ss:Type="Number">2.7354168091362902E-3</Data></Cell>
    <Cell><Data ss:Type="Number">3.13902752927143E-3</Data></Cell>
    <Cell><Data ss:Type="Number">0</Data></Cell>
    <Cell><Data ss:Type="Number">9.8481739844070593E-3</Data></Cell>
    <Cell><Data ss:Type="Number">0</Data></Cell>
    <Cell><Data ss:Type="Number">0</Data></Cell>
    <Cell><Data ss:Type="Number">0</Data></Cell>
    <Cell><Data ss:Type="Number">0</Data></Cell>
    <Cell><Data ss:Type="Number">0</Data></Cell>
    <Cell><Data ss:Type="Number">0</Data></Cell>
    <Cell><Data ss:Type="Number">0</Data></Cell>
    <Cell><Data ss:Type="Number">0</Data></Cell>
    <Cell><Data ss:Type="Number">0</Data></Cell>
    <Cell><Data ss:Type="Number">0</Data></Cell>
    <Cell><Data ss:Type="Number">0</Data></Cell>
    <Cell><Data ss:Type="Number">0</Data></Cell>
    <Cell><Data ss:Type="Number">0</Data></Cell>
    <Cell><Data ss:Type="Number">0</Data></Cell>
    <Cell><Data ss:Type="Number">5.1745549882710098E-3</Data></Cell>
    <Cell><Data ss:Type="Number">0</Data></Cell>
    <Cell><Data ss:Type="Number">0</Data></Cell>
    <Cell><Data ss:Type="Number">0</Data></Cell>
    <Cell><Data ss:Type="Number">0</Data></Cell>
    <Cell><Data ss:Type="Number">2.7012790556328399E-3</Data></Cell>
    <Cell><Data ss:Type="Number">0</Data></Cell>
    <Cell><Data ss:Type="Number">0</Data></Cell>
    <Cell><Data ss:Type="Number">0</Data></Cell>
    <Cell><Data ss:Type="Number">0</Data></Cell>
    <Cell><Data ss:Type="Number">0</Data></Cell>
    <Cell><Data ss:Type="Number">0</Data></Cell>
    <Cell><Data ss:Type="Number">0</Data></Cell>
    <Cell><Data ss:Type="Number">0</Data></Cell>
    <Cell><Data ss:Type="Number">0</Data></Cell>
    <Cell><Data ss:Type="Number">0</Data></Cell>
    <Cell><Data ss:Type="Number">0</Data></Cell>
    <Cell><Data ss:Type="Number">7.9360355534392798E-3</Data></Cell>
    <Cell><Data ss:Type="Number">0</Data></Cell>
    <Cell><Data ss:Type="Number">0</Data></Cell>
    <Cell><Data ss:Type="Number">0</Data></Cell>
    <Cell><Data ss:Type="Number">0</Data></Cell>
    <Cell><Data ss:Type="Number">0</Data></Cell>
    <Cell><Data ss:Type="Number">0</Data></Cell>
    <Cell><Data ss:Type="Number">4.5535267064341304E-3</Data></Cell>
    <Cell><Data ss:Type="Number">8.4343700579862894E-3</Data></Cell>
    <Cell><Data ss:Type="Number">5.9237027091067103E-3</Data></Cell>
    <Cell><Data ss:Type="Number">0</Data></Cell>
    <Cell><Data ss:Type="Number">0</Data></Cell>
    <Cell><Data ss:Type="Number">0</Data></Cell>
    <Cell><Data ss:Type="Number">0</Data></Cell>
    <Cell><Data ss:Type="Number">0</Data></Cell>
    <Cell><Data ss:Type="Number">0</Data></Cell>
    <Cell><Data ss:Type="Number">0</Data></Cell>
    <Cell><Data ss:Type="Number">0</Data></Cell>
    <Cell><Data ss:Type="Number">0</Data></Cell>
   </Row>
   <Row>
    <Cell><Data ss:Type="String">k__Bacteria;p__Actinobacteria;c__Actinobacteria;o__Actinomycetales;f__Actinomycetaceae;g__Arcanobacterium</Data></Cell>
    <Cell><Data ss:Type="Number">4.5569504887329401E-3</Data></Cell>
    <Cell><Data ss:Type="Number">0</Data></Cell>
    <Cell><Data ss:Type="Number">0</Data></Cell>
    <Cell><Data ss:Type="Number">0</Data></Cell>
    <Cell><Data ss:Type="Number">5.9189109203906503E-3</Data></Cell>
    <Cell><Data ss:Type="Number">0</Data></Cell>
    <Cell><Data ss:Type="Number">0</Data></Cell>
    <Cell><Data ss:Type="Number">0</Data></Cell>
    <Cell><Data ss:Type="Number">1.23718992927398E-2</Data></Cell>
    <Cell><Data ss:Type="Number">0</Data></Cell>
    <Cell><Data ss:Type="Number">0</Data></Cell>
    <Cell><Data ss:Type="Number">0</Data></Cell>
    <Cell><Data ss:Type="Number">0</Data></Cell>
    <Cell><Data ss:Type="Number">0</Data></Cell>
    <Cell><Data ss:Type="Number">0</Data></Cell>
    <Cell><Data ss:Type="Number">0</Data></Cell>
    <Cell><Data ss:Type="Number">0</Data></Cell>
    <Cell><Data ss:Type="Number">5.5382229688567298E-3</Data></Cell>
    <Cell><Data ss:Type="Number">0</Data></Cell>
    <Cell><Data ss:Type="Number">0</Data></Cell>
    <Cell><Data ss:Type="Number">6.2253579580825898E-3</Data></Cell>
    <Cell><Data ss:Type="Number">0</Data></Cell>
    <Cell><Data ss:Type="Number">3.4045450676653301E-3</Data></Cell>
    <Cell><Data ss:Type="Number">6.8337519006372504E-3</Data></Cell>
    <Cell><Data ss:Type="Number">0</Data></Cell>
    <Cell><Data ss:Type="Number">0</Data></Cell>
    <Cell><Data ss:Type="Number">0</Data></Cell>
    <Cell><Data ss:Type="Number">0</Data></Cell>
    <Cell><Data ss:Type="Number">3.3965083893757199E-3</Data></Cell>
    <Cell><Data ss:Type="Number">0</Data></Cell>
    <Cell><Data ss:Type="Number">0</Data></Cell>
    <Cell><Data ss:Type="Number">0</Data></Cell>
    <Cell><Data ss:Type="Number">3.2176585099023399E-3</Data></Cell>
    <Cell><Data ss:Type="Number">1.4321176245942299E-2</Data></Cell>
    <Cell><Data ss:Type="Number">1.6493485073396E-2</Data></Cell>
    <Cell><Data ss:Type="Number">4.3410314290675501E-3</Data></Cell>
    <Cell><Data ss:Type="Number">0</Data></Cell>
    <Cell><Data ss:Type="Number">9.58864704190239E-3</Data></Cell>
    <Cell><Data ss:Type="Number">0</Data></Cell>
    <Cell><Data ss:Type="Number">0</Data></Cell>
    <Cell><Data ss:Type="Number">0</Data></Cell>
    <Cell><Data ss:Type="Number">0</Data></Cell>
    <Cell><Data ss:Type="Number">0</Data></Cell>
    <Cell><Data ss:Type="Number">1.3319126265317E-2</Data></Cell>
    <Cell><Data ss:Type="Number">0</Data></Cell>
    <Cell><Data ss:Type="Number">9.8677718571146596E-3</Data></Cell>
    <Cell><Data ss:Type="Number">0</Data></Cell>
    <Cell><Data ss:Type="Number">0</Data></Cell>
    <Cell><Data ss:Type="Number">0</Data></Cell>
    <Cell><Data ss:Type="Number">0</Data></Cell>
    <Cell><Data ss:Type="Number">0</Data></Cell>
    <Cell><Data ss:Type="Number">0</Data></Cell>
    <Cell><Data ss:Type="Number">0</Data></Cell>
    <Cell><Data ss:Type="Number">0</Data></Cell>
    <Cell><Data ss:Type="Number">0</Data></Cell>
    <Cell><Data ss:Type="Number">0</Data></Cell>
    <Cell><Data ss:Type="Number">0</Data></Cell>
    <Cell><Data ss:Type="Number">0</Data></Cell>
    <Cell><Data ss:Type="Number">0</Data></Cell>
    <Cell><Data ss:Type="Number">0</Data></Cell>
    <Cell><Data ss:Type="Number">0</Data></Cell>
    <Cell><Data ss:Type="Number">0</Data></Cell>
    <Cell><Data ss:Type="Number">0</Data></Cell>
    <Cell><Data ss:Type="Number">8.9893027297516005E-3</Data></Cell>
[truncated: 2,669,072 more chars]
